# Supplementary material for: Temporal predictability does not impact attentional blink performance: effects of fixed vs. random inter-trial intervals
Source: PeerJ. 2020 Mar 5;8:e8677. doi: 10.7717/peerj.8677 (PMC7060903; doi:10.7717/peerj.8677)
Supplement: Supplemental Information 1 — This provides the data to replicate the analyses. Each point represents the proportion correct from 30 trials (lag 8 minus lag 3). [file peerj-08-8677-s001.csv]

Date	Age	Gender	TrialOrder	RandomFirst	BlinkMagnitude	ITI_condition
17.04.15	24	F	Rand, Fixed	1	0.3333	Random
29.04.15	30	F	Fixed, Rand	0	0.1904	Random
29.04.15	24	F	Fixed, Rand	0	0.6081	Random
08.05.15	22	F	Rand, Fixed	1	0.1929	Random
12.05.15	57	F	Rand, Fixed	1	0.037	Random
14.05.15	18	F	Fixed, Rand	0	0.0385	Random
15.05.15	29	M	Rand, Fixed	1	0.1795	Random
15.05.15	18	F	Fixed, Rand	0	-0.0469	Random
15.05.15	19	F	Rand, Fixed	1	0.2331	Random
18.05.15	18	F	Fixed, Rand	0	0.0976	Random
18.05.15	18	M	Rand, Fixed	1	0.1846	Random
19.05.15	18	F	Fixed, Rand	0	0.08	Random
19.05.15	21	M	Rand, Fixed	1	0.2059	Random
19.05.15	19	F	Fixed, Rand	0	0.5926	Random
25.05.15	19	F	Rand, Fixed	1	0.3091	Random
19.05.15	18	F	Fixed, Rand	0	0.1481	Random
20.05.15	19	M	Rand, Fixed	1	0.0602	Random
20.05.15	18	M	Fixed, Rand	0	0.123	Random
21.05.15	20	M	Rand, Fixed	1	0.3846	Random
22.05.15	20	F	Fixed, Rand	0	0.2	Random
22.05.15	19	M	Rand, Fixed	1	-0.0974	Random
22.05.15	22	F	Fixed, Rand	0	0.2572	Random
22.05.15	19	F	Rand, Fixed	1	0.2414	Random
22.05.15	18	M	Fixed, Rand	0	0.0137	Random
25.05.15	18	F	Rand, Fixed	1	0.0369	Random
25.05.15	18	F	Fixed, Rand	0	0.0025	Random
25.05.15	19	M	Rand, Fixed	1	0.1071	Random
25.05.15	19	F	Fixed, Rand	0	0.2391	Random
25.05.15	20	F	Rand, Fixed	1	0.0357	Random
25.05.15	23	F	Fixed, Rand	0	0.0345	Random
17.04.15	24	F	Rand, Fixed	1	0.2061	Fixed
29.04.15	30	F	Fixed, Rand	0	0.4107	Fixed
29.04.15	24	F	Fixed, Rand	0	0.1667	Fixed
08.05.15	22	F	Rand, Fixed	1	0.2413	Fixed
12.05.15	57	F	Rand, Fixed	1	0.0689	Fixed
14.05.15	18	F	Fixed, Rand	0	0.1466	Fixed
15.05.15	29	M	Rand, Fixed	1	0.2948	Fixed
15.05.15	18	F	Fixed, Rand	0	0.1246	Fixed
15.05.15	19	F	Rand, Fixed	1	0.2436	Fixed
18.05.15	18	F	Fixed, Rand	0	0.0791	Fixed
18.05.15	18	M	Rand, Fixed	1	0.0325	Fixed
19.05.15	18	F	Fixed, Rand	0	0.256	Fixed
19.05.15	21	M	Rand, Fixed	1	0.081	Fixed
19.05.15	19	F	Fixed, Rand	0	0.4314	Fixed
25.05.15	19	F	Rand, Fixed	1	0.3436	Fixed
19.05.15	18	F	Fixed, Rand	0	0.1012	Fixed
20.05.15	19	M	Rand, Fixed	1	0.0238	Fixed
20.05.15	18	M	Fixed, Rand	0	0.5125	Fixed
21.05.15	20	M	Rand, Fixed	1	0.1367	Fixed
22.05.15	20	F	Fixed, Rand	0	0.2407	Fixed
22.05.15	19	M	Rand, Fixed	1	0.0334	Fixed
22.05.15	22	F	Fixed, Rand	0	0.338	Fixed
22.05.15	19	F	Rand, Fixed	1	0.0818	Fixed
22.05.15	18	M	Fixed, Rand	0	0.05	Fixed
25.05.15	18	F	Rand, Fixed	1	0.0012	Fixed
25.05.15	18	F	Fixed, Rand	0	0.1034	Fixed
25.05.15	19	M	Rand, Fixed	1	0.0381	Fixed
25.05.15	19	F	Fixed, Rand	0	0.4615	Fixed
25.05.15	20	F	Rand, Fixed	1	0.037	Fixed
25.05.15	23	F	Fixed, Rand	0	0.1667	Fixed
