# Supplementary material for: Temporal predictability does not impact attentional blink performance: effects of fixed vs. random inter-trial intervals
Source: PeerJ. 2020 Mar 5;8:e8677. doi: 10.7717/peerj.8677 (PMC7060903; doi:10.7717/peerj.8677)
Supplement: Supplemental Information 3 [file peerj-08-8677-s003.jasp]

Archive with 24 entries (24 files):
- META-INF/MANIFEST.MF
- metadata.json
- xdata.json
- data.bin
- index.html
- analyses.json
- resources/1/jaspResults.json
- resources/1/_8.png
- resources/1/_9.png
- resources/1/state
- resources/1/_15.png
- resources/1/_2.png
- resources/1/_3.png
- resources/1/_14.png
- resources/1/_1.png
- resources/1/_0.png
- resources/1/_13.png
- resources/1/_4.png
- resources/1/_5.png
- resources/1/_12.png
- resources/1/_10.png
- resources/1/_7.png
- resources/1/_6.png
- resources/1/_11.png
