# Supplementary material for: Temporal predictability does not impact attentional blink performance: effects of fixed vs. random inter-trial intervals
Source: PeerJ. 2020 Mar 5;8:e8677. doi: 10.7717/peerj.8677 (PMC7060903; doi:10.7717/peerj.8677)
Supplement: Supplemental Information 3 [file peerj-08-8677-s003.jasp › metadata.json]

{
   "computedColumns" : [],
   "dataFilePath" : "",
   "dataFileReadOnly" : false,
   "dataFileTimestamp" : 1547446028,
   "dataSet" : {
      "columnCount" : 16,
      "emptyValuesMap" : {
         "Age" : {},
         "Comments" : {},
         "Date" : {},
         "Fixed Interval Blink Magnitude" : {},
         "Gender" : {},
         "L3 Accuracy Fixed" : {},
         "L3 Accuracy Random" : {},
         "L8 Accuracy Fixed" : {},
         "L8 Accuracy Random" : {},
         "Number of Trials" : {},
         "Participant" : {},
         "Participant Initials" : {},
         "Random First" : {},
         "Random Interval Blink Magnitude" : {},
         "T1 incorrect, fixed" : {},
         "T1 incorrect, random" : {},
         "Trial Order" : {}
      },
      "fields" : [
         {
            "measureType" : "NominalText",
            "name" : "Participant",
            "type" : "integer"
         },
         {
            "measureType" : "NominalText",
            "name" : "Date",
            "type" : "integer"
         },
         {
            "measureType" : "Nominal",
            "name" : "Age",
            "type" : "integer"
         },
         {
            "measureType" : "NominalText",
            "name" : "Gender",
            "type" : "integer"
         },
         {
            "measureType" : "Nominal",
            "name" : "Number of Trials",
            "type" : "integer"
         },
         {
            "measureType" : "NominalText",
            "name" : "Trial Order",
            "type" : "integer"
         },
         {
            "measureType" : "Nominal",
            "name" : "Random First",
            "type" : "integer"
         },
         {
            "measureType" : "Continuous",
            "name" : "L3 Accuracy Random",
            "type" : "number"
         },
         {
            "measureType" : "Continuous",
            "name" : "L8 Accuracy Random",
            "type" : "number"
         },
         {
            "measureType" : "Continuous",
            "name" : "Random Interval Blink Magnitude",
            "type" : "number"
         },
         {
            "measureType" : "Continuous",
            "name" : "L3 Accuracy Fixed",
            "type" : "number"
         },
         {
            "measureType" : "Continuous",
            "name" : "L8 Accuracy Fixed",
            "type" : "number"
         },
         {
            "measureType" : "Continuous",
            "name" : "Fixed Interval Blink Magnitude",
            "type" : "number"
         },
         {
            "measureType" : "NominalText",
            "name" : "Comments",
            "type" : "integer"
         },
         {
            "measureType" : "Continuous",
            "name" : "T1 incorrect, fixed",
            "type" : "number"
         },
         {
            "measureType" : "Continuous",
            "name" : "T1 incorrect, random",
            "type" : "number"
         }
      ],
      "filterVector" : [
         true,
         true,
         true,
         true,
         true,
         true,
         true,
         true,
         true,
         true,
         true,
         true,
         true,
         true,
         true,
         true,
         true,
         true,
         true,
         true,
         true,
         true,
         true,
         true,
         true,
         true,
         true,
         true,
         true,
         true
      ],
      "rowCount" : 30
   },
   "emptyValues" : [ "NaN", "nan", ".", "NA" ],
   "filterConstructorJSON" : "{\"formulas\":[]}",
   "filterData" : "# Add filters using R syntax here, see question mark for help.\n\ngeneratedFilter # by default: pass the non-R filter(s)"
}
