# Supplementary material for: Temporal predictability does not impact attentional blink performance: effects of fixed vs. random inter-trial intervals
Source: PeerJ. 2020 Mar 5;8:e8677. doi: 10.7717/peerj.8677 (PMC7060903; doi:10.7717/peerj.8677)
Supplement: Supplemental Information 3 [file peerj-08-8677-s003.jasp › xdata.json]

{
   "Age" : {
      "labels" : [
         [ 18, "18", true ],
         [ 19, "19", true ],
         [ 20, "20", true ],
         [ 21, "21", true ],
         [ 22, "22", true ],
         [ 23, "23", true ],
         [ 24, "24", true ],
         [ 29, "29", true ],
         [ 30, "30", true ],
         [ 57, "57", true ]
      ],
      "orgStringValues" : null
   },
   "Comments" : {
      "labels" : [
         [ 1, "Fixed: First one easier.  Was the second one faster?", true ],
         [ 2, "Fixed: Gaps between stimulus were changing", true ],
         [ 3, "Fixed: Lags felt shorter in second trial.", true ],
         [ 4, "Fixed: Perceived the lag to be shorter in trial 2.", true ],
         [ 5, "Fixed: Second one was faster.", true ],
         [ 6, "Fixed: Second task felt easier", true ],
         [ 7, "Fixed: Second task felt easier.", true ],
         [ 8, "Fixed: Sometimes more than two numbers.", true ],
         [ 9, "Fixed: There were a lot of 7's in the second task.", true ],
         [ 10, "No difference.", true ],
         [ 11, "Random: Easir, and perceived 3 numbers instead of 2.", true ],
         [ 12, "Random: Felt harder", true ],
         [ 13, "Random: Gaps between trials felt longer", true ],
         [ 14, "Random: Interval was randomised on second trial.", true ],
         [
            15,
            "Random: Looking at fixation cross more, waiting longer for the letters to come up.",
            true
         ],
         [ 16, "Random: More consevutive numbers in second test.", true ],
         [ 17, "Random: Screen Resolution Different.", true ],
         [ 18, "Random: Second task was shorter.", true ],
         [ 19, "Random: Seemed Shorter", true ],
         [ 20, "Random: Sometimes more than two numbers.", true ],
         [
            21,
            "Random: Were the numbers closer together in the second one?",
            true
         ]
      ],
      "orgStringValues" : null
   },
   "Date" : {
      "labels" : [
         [ 1, "08.05.15", true ],
         [ 2, "12.05.15", true ],
         [ 3, "14.05.15", true ],
         [ 4, "15.05.15", true ],
         [ 5, "17.04.15", true ],
         [ 6, "18.05.15", true ],
         [ 7, "19.05.15", true ],
         [ 8, "20.05.15", true ],
         [ 9, "21.05.15", true ],
         [ 10, "22.05.15", true ],
         [ 11, "25.05.15", true ],
         [ 12, "29.04.15", true ]
      ],
      "orgStringValues" : null
   },
   "Gender" : {
      "labels" : [
         [ 1, "F", true ],
         [ 2, "M", true ]
      ],
      "orgStringValues" : null
   },
   "Number of Trials" : {
      "labels" : [
         [ 60, "60", true ]
      ],
      "orgStringValues" : null
   },
   "Participant" : {
      "labels" : [
         [ 1, "P001", true ],
         [ 2, "P002", true ],
         [ 3, "P003", true ],
         [ 4, "P004", true ],
         [ 5, "P005", true ],
         [ 6, "P006", true ],
         [ 7, "P007", true ],
         [ 8, "P008", true ],
         [ 9, "P009", true ],
         [ 10, "P010", true ],
         [ 11, "P011", true ],
         [ 12, "P012", true ],
         [ 13, "P013", true ],
         [ 14, "P014", true ],
         [ 15, "P015", true ],
         [ 16, "P016", true ],
         [ 17, "P017", true ],
         [ 18, "P018", true ],
         [ 19, "P019", true ],
         [ 20, "P020", true ],
         [ 21, "P021", true ],
         [ 22, "P022", true ],
         [ 23, "P023", true ],
         [ 24, "P024", true ],
         [ 25, "P025", true ],
         [ 26, "P026", true ],
         [ 27, "P027", true ],
         [ 28, "P028", true ],
         [ 29, "P029", true ],
         [ 30, "P030", true ]
      ],
      "orgStringValues" : null
   },
   "Random First" : {
      "labels" : [
         [ 0, "0", true ],
         [ 1, "1", true ]
      ],
      "orgStringValues" : null
   },
   "Trial Order" : {
      "labels" : [
         [ 1, "Fixed, Rand", true ],
         [ 2, "Rand, Fixed", true ]
      ],
      "orgStringValues" : null
   }
}
