# Supplementary material for: Temporal predictability does not impact attentional blink performance: effects of fixed vs. random inter-trial intervals
Source: PeerJ. 2020 Mar 5;8:e8677. doi: 10.7717/peerj.8677 (PMC7060903; doi:10.7717/peerj.8677)
Supplement: Supplemental Information 3 [file peerj-08-8677-s003.jasp › analyses.json]

{
   "analyses" : [
      {
         "id" : 1,
         "module" : "T-Tests",
         "name" : "TTestBayesianPairedSamples",
         "options" : {
            "bayesFactorType" : "BF01",
            "defaultStandardizedEffectSize" : "cauchy",
            "descriptives" : true,
            "descriptivesPlots" : true,
            "descriptivesPlotsCredibleInterval" : 0.950,
            "dienesEffectSize" : "uniform",
            "effectSize" : "standardized",
            "effectSizeStandardized" : "default",
            "halfNormalDienesStd" : 0.7070,
            "hypothesis" : "groupsNotEqual",
            "informativeCauchyLocation" : 0.0,
            "informativeCauchyScale" : 0.7070,
            "informativeNormalMean" : 0.0,
            "informativeNormalStd" : 0.7070,
            "informativeStandardizedEffectSize" : "cauchy",
            "informativeTDf" : 1.0,
            "informativeTLocation" : 0.0,
            "informativeTScale" : 0.7070,
            "missingValues" : "excludeListwise",
            "normalDienesMean" : 0.7070,
            "normalDienesStd" : 0.7070,
            "pairs" : [
               [ "Random Interval Blink Magnitude", "Fixed Interval Blink Magnitude" ],
               [ "T1 incorrect, fixed", "T1 incorrect, random" ]
            ],
            "plotBayesFactorRobustness" : true,
            "plotBayesFactorRobustnessAdditionalInfo" : true,
            "plotHeight" : 340,
            "plotPriorAndPosterior" : true,
            "plotPriorAndPosteriorAdditionalInfo" : true,
            "plotSequentialAnalysis" : true,
            "plotSequentialAnalysisRobustness" : true,
            "plotWidth" : 420,
            "priorWidth" : 0.7070,
            "uniformDienesLowerBound" : 0.7070,
            "uniformDienesUpperBound" : 0.7070
         },
         "progress" : null,
         "results" : {
            ".meta" : [
               {
                  "meta" : [
                     {
                        "name" : "ttestContainer_ttestTable",
                        "type" : "table"
                     },
                     {
                        "meta" : [
                           {
                              "meta" : [
                                 {
                                    "name" : "ttestContainer_inferentialPlots_Random Interval Blink Magnitude - Fixed Interval Blink Magnitude_plotPriorAndPosterior",
                                    "type" : "image"
                                 },
                                 {
                                    "name" : "ttestContainer_inferentialPlots_Random Interval Blink Magnitude - Fixed Interval Blink Magnitude_plotRobustness",
                                    "type" : "image"
                                 },
                                 {
                                    "name" : "ttestContainer_inferentialPlots_Random Interval Blink Magnitude - Fixed Interval Blink Magnitude_plotSequential",
                                    "type" : "image"
                                 }
                              ],
                              "name" : "ttestContainer_inferentialPlots_Random Interval Blink Magnitude - Fixed Interval Blink Magnitude",
                              "type" : "collection"
                           },
                           {
                              "meta" : [
                                 {
                                    "name" : "ttestContainer_inferentialPlots_T1 incorrect, fixed - T1 incorrect, random_plotPriorAndPosterior",
                                    "type" : "image"
                                 },
                                 {
                                    "name" : "ttestContainer_inferentialPlots_T1 incorrect, fixed - T1 incorrect, random_plotRobustness",
                                    "type" : "image"
                                 },
                                 {
                                    "name" : "ttestContainer_inferentialPlots_T1 incorrect, fixed - T1 incorrect, random_plotSequential",
                                    "type" : "image"
                                 }
                              ],
                              "name" : "ttestContainer_inferentialPlots_T1 incorrect, fixed - T1 incorrect, random",
                              "type" : "collection"
                           }
                        ],
                        "name" : "ttestContainer_inferentialPlots",
                        "type" : "collection"
                     }
                  ],
                  "name" : "ttestContainer",
                  "type" : "collection"
               },
               {
                  "meta" : [
                     {
                        "name" : "descriptivesContainer_table",
                        "type" : "table"
                     },
                     {
                        "meta" : [
                           {
                              "name" : "descriptivesContainer_plots_Random Interval Blink Magnitude - Fixed Interval Blink Magnitude",
                              "type" : "image"
                           },
                           {
                              "name" : "descriptivesContainer_plots_T1 incorrect, fixed - T1 incorrect, random",
                              "type" : "image"
                           }
                        ],
                        "name" : "descriptivesContainer_plots",
                        "type" : "collection"
                     }
                  ],
                  "name" : "descriptivesContainer",
                  "type" : "collection"
               }
            ],
            "citation" : [ "JASP Team (2019). JASP (Version 0.11) [Computer software]." ],
            "descriptivesContainer" : {
               "collection" : {
                  "descriptivesContainer_plots" : {
                     "collection" : {
                        "descriptivesContainer_plots_Random Interval Blink Magnitude - Fixed Interval Blink Magnitude" : {
                           "aspectRatio" : 0.0,
                           "convertible" : true,
                           "data" : "resources/1/_8.png",
                           "height" : 400,
                           "name" : "descriptivesContainer_plots_Random Interval Blink Magnitude - Fixed Interval Blink Magnitude",
                           "status" : "complete",
                           "title" : "Random Interval Blink Magnitude - Fixed Interval Blink Magnitude",
                           "width" : 530
                        },
                        "descriptivesContainer_plots_T1 incorrect, fixed - T1 incorrect, random" : {
                           "aspectRatio" : 0.0,
                           "convertible" : true,
                           "data" : "resources/1/_9.png",
                           "height" : 400,
                           "name" : "descriptivesContainer_plots_T1 incorrect, fixed - T1 incorrect, random",
                           "status" : "complete",
                           "title" : "T1 incorrect, fixed - T1 incorrect, random",
                           "width" : 530
                        }
                     },
                     "name" : "descriptivesContainer_plots",
                     "title" : "Descriptives Plots"
                  },
                  "descriptivesContainer_table" : {
                     "casesAcrossColumns" : false,
                     "data" : [
                        {
                           "N" : 30,
                           "lowerCI" : 0.1061924197578425,
                           "mean" : 0.1674066666666667,
                           "sd" : 0.1639347640086590,
                           "se" : 0.02993025606894285,
                           "upperCI" : 0.2286209135754908,
                           "variable" : "Random Interval Blink Magnitude"
                        },
                        {
                           "N" : 30,
                           "lowerCI" : 0.1277610003061833,
                           "mean" : 0.1817633333333333,
                           "sd" : 0.1446209039197816,
                           "se" : 0.02640404378788390,
                           "upperCI" : 0.2357656663604834,
                           "variable" : "Fixed Interval Blink Magnitude"
                        },
                        {
                           "N" : 30,
                           "lowerCI" : 0.08927739225062650,
                           "mean" : 0.118340,
                           "sd" : 0.07783109298013717,
                           "se" : 0.01420994843350104,
                           "upperCI" : 0.1474026077493735,
                           "variable" : "T1 incorrect, fixed"
                        },
                        {
                           "N" : 30,
                           "lowerCI" : 0.09490372141139575,
                           "mean" : 0.13390,
                           "sd" : 0.1044339520693706,
                           "se" : 0.01906694377260253,
                           "upperCI" : 0.1728962785886042,
                           "variable" : "T1 incorrect, random"
                        }
                     ],
                     "footnotes" : [],
                     "name" : "descriptivesContainer_table",
                     "overTitle" : false,
                     "schema" : {
                        "fields" : [
                           {
                              "combine" : true,
                              "name" : "variable",
                              "title" : "",
                              "type" : "string"
                           },
                           {
                              "format" : "sf:4;dp:3",
                              "name" : "N",
                              "title" : "N",
                              "type" : "number"
                           },
                           {
                              "format" : "sf:4;dp:3",
                              "name" : "mean",
                              "title" : "Mean",
                              "type" : "number"
                           },
                           {
                              "format" : "sf:4;dp:3",
                              "name" : "sd",
                              "title" : "SD",
                              "type" : "number"
                           },
                           {
                              "format" : "sf:4;dp:3",
                              "name" : "se",
                              "title" : "SE",
                              "type" : "number"
                           },
                           {
                              "format" : "sf:4;dp:3",
                              "name" : "lowerCI",
                              "overTitle" : "95% Credible Interval",
                              "title" : "Lower",
                              "type" : "number"
                           },
                           {
                              "format" : "sf:4;dp:3",
                              "name" : "upperCI",
                              "overTitle" : "95% Credible Interval",
                              "title" : "Upper",
                              "type" : "number"
                           }
                        ]
                     },
                     "status" : "complete",
                     "title" : "Descriptives"
                  }
               },
               "name" : "descriptivesContainer",
               "title" : ""
            },
            "name" : "",
            "title" : "Bayesian Paired Samples T-Test",
            "ttestContainer" : {
               "collection" : {
                  "ttestContainer_inferentialPlots" : {
                     "collection" : {
                        "ttestContainer_inferentialPlots_Random Interval Blink Magnitude - Fixed Interval Blink Magnitude" : {
                           "collection" : {
                              "ttestContainer_inferentialPlots_Random Interval Blink Magnitude - Fixed Interval Blink Magnitude_plotPriorAndPosterior" : {
                                 "aspectRatio" : 0.0,
                                 "convertible" : true,
                                 "data" : "resources/1/_10.png",
                                 "height" : 400,
                                 "name" : "ttestContainer_inferentialPlots_Random Interval Blink Magnitude - Fixed Interval Blink Magnitude_plotPriorAndPosterior",
                                 "status" : "complete",
                                 "title" : "Prior and Posterior",
                                 "width" : 530
                              },
                              "ttestContainer_inferentialPlots_Random Interval Blink Magnitude - Fixed Interval Blink Magnitude_plotRobustness" : {
                                 "aspectRatio" : 0.0,
                                 "convertible" : true,
                                 "data" : "resources/1/_12.png",
                                 "height" : 400,
                                 "name" : "ttestContainer_inferentialPlots_Random Interval Blink Magnitude - Fixed Interval Blink Magnitude_plotRobustness",
                                 "status" : "complete",
                                 "title" : "Bayes Factor Robustness Check",
                                 "width" : 530
                              },
                              "ttestContainer_inferentialPlots_Random Interval Blink Magnitude - Fixed Interval Blink Magnitude_plotSequential" : {
                                 "aspectRatio" : 0.0,
                                 "convertible" : true,
                                 "data" : "resources/1/_14.png",
                                 "height" : 400,
                                 "name" : "ttestContainer_inferentialPlots_Random Interval Blink Magnitude - Fixed Interval Blink Magnitude_plotSequential",
                                 "status" : "complete",
                                 "title" : "Sequential Analysis",
                                 "width" : 530
                              }
                           },
                           "name" : "ttestContainer_inferentialPlots_Random Interval Blink Magnitude - Fixed Interval Blink Magnitude",
                           "title" : "Random Interval Blink Magnitude - Fixed Interval Blink Magnitude"
                        },
                        "ttestContainer_inferentialPlots_T1 incorrect, fixed - T1 incorrect, random" : {
                           "collection" : {
                              "ttestContainer_inferentialPlots_T1 incorrect, fixed - T1 incorrect, random_plotPriorAndPosterior" : {
                                 "aspectRatio" : 0.0,
                                 "convertible" : true,
                                 "data" : "resources/1/_11.png",
                                 "height" : 400,
                                 "name" : "ttestContainer_inferentialPlots_T1 incorrect, fixed - T1 incorrect, random_plotPriorAndPosterior",
                                 "status" : "complete",
                                 "title" : "Prior and Posterior",
                                 "width" : 530
                              },
                              "ttestContainer_inferentialPlots_T1 incorrect, fixed - T1 incorrect, random_plotRobustness" : {
                                 "aspectRatio" : 0.0,
                                 "convertible" : true,
                                 "data" : "resources/1/_13.png",
                                 "height" : 400,
                                 "name" : "ttestContainer_inferentialPlots_T1 incorrect, fixed - T1 incorrect, random_plotRobustness",
                                 "status" : "complete",
                                 "title" : "Bayes Factor Robustness Check",
                                 "width" : 530
                              },
                              "ttestContainer_inferentialPlots_T1 incorrect, fixed - T1 incorrect, random_plotSequential" : {
                                 "aspectRatio" : 0.0,
                                 "convertible" : true,
                                 "data" : "resources/1/_15.png",
                                 "height" : 400,
                                 "name" : "ttestContainer_inferentialPlots_T1 incorrect, fixed - T1 incorrect, random_plotSequential",
                                 "status" : "complete",
                                 "title" : "Sequential Analysis",
                                 "width" : 530
                              }
                           },
                           "name" : "ttestContainer_inferentialPlots_T1 incorrect, fixed - T1 incorrect, random",
                           "title" : "T1 incorrect, fixed - T1 incorrect, random"
                        }
                     },
                     "name" : "ttestContainer_inferentialPlots",
                     "title" : "Inferential Plots"
                  },
                  "ttestContainer_ttestTable" : {
                     "casesAcrossColumns" : false,
                     "citation" : [
                        "Morey, R. D., & Rouder, J. N. (2015). BayesFactor (Version 0.9.11-3)[Computer software].",
                        "Rouder, J. N., Speckman, P. L., Sun, D., Morey, R. D., & Iverson, G. (2009). Bayesian t tests for accepting and rejecting the null hypothesis. Psychonomic Bulletin & Review, 16, 225–237."
                     ],
                     "data" : [
                        {
                           "BF" : 4.612395109048727,
                           "error" : 0.007354573576350129,
                           "separator" : "-",
                           "variable1" : "Random Interval Blink Magnitude",
                           "variable2" : "Fixed Interval Blink Magnitude"
                        },
                        {
                           "BF" : 4.251786571091309,
                           "error" : 0.004001819328362984,
                           "separator" : "-",
                           "variable1" : "T1 incorrect, fixed",
                           "variable2" : "T1 incorrect, random"
                        }
                     ],
                     "footnotes" : [],
                     "name" : "ttestContainer_ttestTable",
                     "overTitle" : false,
                     "schema" : {
                        "fields" : [
                           {
                              "name" : "variable1",
                              "title" : "",
                              "type" : "string"
                           },
                           {
                              "name" : "separator",
                              "title" : "",
                              "type" : "string"
                           },
                           {
                              "name" : "variable2",
                              "title" : "",
                              "type" : "string"
                           },
                           {
                              "format" : "sf:4;dp:3",
                              "name" : "BF",
                              "title" : "BF₀₁",
                              "type" : "number"
                           },
                           {
                              "format" : "sf:4;dp:3",
                              "name" : "error",
                              "title" : "error %",
                              "type" : "number"
                           }
                        ]
                     },
                     "status" : "complete",
                     "title" : "Bayesian Paired Samples T-Test"
                  }
               },
               "name" : "ttestContainer",
               "title" : ""
            }
         },
         "rfile" : "",
         "status" : "complete",
         "title" : "Bayesian Paired Samples T-Test",
         "titleDef" : "Bayesian Paired Samples T-Test",
         "userdata" : null,
         "version" : "0.11"
      }
   ],
   "meta" : {
      "notes" : {
         "first" : {
            "format" : "markdown",
            "text" : "  \n\n",
            "visible" : false
         }
      },
      "title" : "Results"
   }
}
