# Supplementary material for: Temporal predictability does not impact attentional blink performance: effects of fixed vs. random inter-trial intervals
Source: PeerJ. 2020 Mar 5;8:e8677. doi: 10.7717/peerj.8677 (PMC7060903; doi:10.7717/peerj.8677)
Supplement: Supplemental Information 3 [file peerj-08-8677-s003.jasp › resources/1/jaspResults.json]

{
   "citations" : [ "JASP Team (2019). JASP (Version 0.11) [Computer software]." ],
   "data" : {
      "descriptivesContainer" : {
         "citations" : [],
         "data" : {
            "plots" : {
               "citations" : [],
               "data" : {
                  "Random Interval Blink Magnitude - Fixed Interval Blink Magnitude" : {
                     "aspectRatio" : 0.0,
                     "citations" : [],
                     "environmentName" : "plot_24",
                     "error" : false,
                     "errorMessage" : "",
                     "filePathPng" : "resources/1/_8.png",
                     "height" : 400,
                     "messages" : [],
                     "name" : "Random Interval Blink Magnitude - Fixed Interval Blink Magnitude",
                     "optionMustBe" : {},
                     "optionMustContain" : {
                        "pairs" : [
                           [ "Random Interval Blink Magnitude", "Fixed Interval Blink Magnitude" ]
                        ]
                     },
                     "position" : 9999,
                     "status" : "complete",
                     "title" : "Random Interval Blink Magnitude - Fixed Interval Blink Magnitude",
                     "type" : "plot",
                     "width" : 530
                  },
                  "T1 incorrect, fixed - T1 incorrect, random" : {
                     "aspectRatio" : 0.0,
                     "citations" : [],
                     "environmentName" : "plot_25",
                     "error" : false,
                     "errorMessage" : "",
                     "filePathPng" : "resources/1/_9.png",
                     "height" : 400,
                     "messages" : [],
                     "name" : "T1 incorrect, fixed - T1 incorrect, random",
                     "optionMustBe" : {},
                     "optionMustContain" : {
                        "pairs" : [
                           [ "T1 incorrect, fixed", "T1 incorrect, random" ]
                        ]
                     },
                     "position" : 9999,
                     "status" : "complete",
                     "title" : "T1 incorrect, fixed - T1 incorrect, random",
                     "type" : "plot",
                     "width" : 530
                  }
               },
               "data_order" : {
                  "Random Interval Blink Magnitude - Fixed Interval Blink Magnitude" : 0,
                  "T1 incorrect, fixed - T1 incorrect, random" : 1
               },
               "error" : false,
               "errorMessage" : "",
               "messages" : [],
               "name" : "plots",
               "optionMustBe" : {
                  "descriptivesPlots" : true
               },
               "optionMustContain" : {},
               "order_increment" : 2,
               "position" : 2,
               "title" : "Descriptives Plots",
               "type" : "container"
            },
            "table" : {
               "citations" : [],
               "colCombines" : {
                  "citations" : [],
                  "error" : false,
                  "errorMessage" : "",
                  "fields" : {
                     "variable" : true
                  },
                  "listType" : "bool",
                  "messages" : [],
                  "name" : "",
                  "optionMustBe" : {},
                  "optionMustContain" : {},
                  "position" : 9999,
                  "rows" : [],
                  "title" : "",
                  "type" : "list"
               },
               "colFormats" : {
                  "citations" : [],
                  "error" : false,
                  "errorMessage" : "",
                  "fields" : {
                     "N" : "sf:4;dp:3",
                     "lowerCI" : "sf:4;dp:3",
                     "mean" : "sf:4;dp:3",
                     "sd" : "sf:4;dp:3",
                     "se" : "sf:4;dp:3",
                     "upperCI" : "sf:4;dp:3"
                  },
                  "listType" : "string",
                  "messages" : [],
                  "name" : "",
                  "optionMustBe" : {},
                  "optionMustContain" : {},
                  "position" : 9999,
                  "rows" : [],
                  "title" : "colFormats",
                  "type" : "list"
               },
               "colNames" : {
                  "citations" : [],
                  "error" : false,
                  "errorMessage" : "",
                  "fields" : {},
                  "listType" : "string",
                  "messages" : [],
                  "name" : "",
                  "optionMustBe" : {},
                  "optionMustContain" : {},
                  "position" : 9999,
                  "rows" : [ "variable", "N", "mean", "sd", "se", "lowerCI", "upperCI" ],
                  "title" : "colNames",
                  "type" : "list"
               },
               "colOvertitles" : {
                  "citations" : [],
                  "error" : false,
                  "errorMessage" : "",
                  "fields" : {
                     "lowerCI" : "95% Credible Interval",
                     "upperCI" : "95% Credible Interval"
                  },
                  "listType" : "string",
                  "messages" : [],
                  "name" : "",
                  "optionMustBe" : {},
                  "optionMustContain" : {},
                  "position" : 9999,
                  "rows" : [],
                  "title" : "colOvertitles",
                  "type" : "list"
               },
               "colRowCombinations" : [],
               "colTitles" : {
                  "citations" : [],
                  "error" : false,
                  "errorMessage" : "",
                  "fields" : {
                     "N" : "N",
                     "lowerCI" : "Lower",
                     "mean" : "Mean",
                     "sd" : "SD",
                     "se" : "SE",
                     "upperCI" : "Upper",
                     "variable" : ""
                  },
                  "listType" : "string",
                  "messages" : [],
                  "name" : "",
                  "optionMustBe" : {},
                  "optionMustContain" : {},
                  "position" : 9999,
                  "rows" : [],
                  "title" : "colTitles",
                  "type" : "list"
               },
               "colTypes" : {
                  "citations" : [],
                  "error" : false,
                  "errorMessage" : "",
                  "fields" : {
                     "N" : "number",
                     "lowerCI" : "number",
                     "mean" : "number",
                     "sd" : "number",
                     "se" : "number",
                     "upperCI" : "number",
                     "variable" : "string"
                  },
                  "listType" : "string",
                  "messages" : [],
                  "name" : "",
                  "optionMustBe" : {},
                  "optionMustContain" : {},
                  "position" : 9999,
                  "rows" : [],
                  "title" : "colTypes",
                  "type" : "list"
               },
               "data" : [
                  [
                     "Random Interval Blink Magnitude",
                     "Fixed Interval Blink Magnitude",
                     "T1 incorrect, fixed",
                     "T1 incorrect, random"
                  ],
                  [ 30, 30, 30, 30 ],
                  [ 0.1674066666666667, 0.1817633333333333, 0.118340, 0.13390 ],
                  [
                     0.1639347640086590,
                     0.1446209039197816,
                     0.07783109298013717,
                     0.1044339520693706
                  ],
                  [
                     0.02993025606894285,
                     0.02640404378788390,
                     0.01420994843350104,
                     0.01906694377260253
                  ],
                  [
                     0.1061924197578425,
                     0.1277610003061833,
                     0.08927739225062650,
                     0.09490372141139575
                  ],
                  [
                     0.2286209135754908,
                     0.2357656663604834,
                     0.1474026077493735,
                     0.1728962785886042
                  ]
               ],
               "error" : false,
               "errorMessage" : "",
               "expectedColumnCount" : 0,
               "expectedRowCount" : 0,
               "footnotes" : [],
               "messages" : [],
               "name" : "table",
               "optionMustBe" : {
                  "descriptives" : true,
                  "pairs" : [
                     [ "Random Interval Blink Magnitude", "Fixed Interval Blink Magnitude" ],
                     [ "T1 incorrect, fixed", "T1 incorrect, random" ]
                  ],
                  "variables" : null
               },
               "optionMustContain" : {},
               "position" : 1,
               "rowNames" : {
                  "citations" : [],
                  "error" : false,
                  "errorMessage" : "",
                  "fields" : {},
                  "listType" : "string",
                  "messages" : [],
                  "name" : "",
                  "optionMustBe" : {},
                  "optionMustContain" : {},
                  "position" : 9999,
                  "rows" : [],
                  "title" : "rowNames",
                  "type" : "list"
               },
               "rowTitles" : {
                  "citations" : [],
                  "error" : false,
                  "errorMessage" : "",
                  "fields" : {},
                  "listType" : "string",
                  "messages" : [],
                  "name" : "",
                  "optionMustBe" : {},
                  "optionMustContain" : {},
                  "position" : 9999,
                  "rows" : [],
                  "title" : "rowTitles",
                  "type" : "list"
               },
               "showSpecifiedColumnsOnly" : false,
               "specifiedColumns" : [ "N", "lowerCI", "mean", "sd", "se", "upperCI", "variable" ],
               "status" : "complete",
               "title" : "Descriptives",
               "transposeTable" : false,
               "transposeWithOvertitle" : false,
               "type" : "table"
            }
         },
         "data_order" : {
            "plots" : 1,
            "table" : 0
         },
         "error" : false,
         "errorMessage" : "",
         "messages" : [],
         "name" : "descriptivesContainer",
         "optionMustBe" : {
            "descriptivesPlots" : true,
            "descriptivesPlotsCredibleInterval" : 0.950,
            "groupingVariable" : null,
            "missingValues" : "excludeListwise"
         },
         "optionMustContain" : {},
         "order_increment" : 2,
         "position" : 2,
         "title" : "",
         "type" : "container"
      },
      "stateVariables" : {
         "citations" : [],
         "environmentName" : "state_6",
         "error" : false,
         "errorMessage" : "",
         "messages" : [],
         "name" : "stateVariables",
         "optionMustBe" : {
            "missingValues" : "excludeListwise"
         },
         "optionMustContain" : {},
         "position" : 9999,
         "title" : "",
         "type" : "state"
      },
      "ttestContainer" : {
         "citations" : [],
         "data" : {
            "inferentialPlots" : {
               "citations" : [],
               "data" : {
                  "Random Interval Blink Magnitude - Fixed Interval Blink Magnitude" : {
                     "citations" : [],
                     "data" : {
                        "plotPriorAndPosterior" : {
                           "aspectRatio" : 0.0,
                           "citations" : [],
                           "environmentName" : "plot_26",
                           "error" : false,
                           "errorMessage" : "",
                           "filePathPng" : "resources/1/_10.png",
                           "height" : 400,
                           "messages" : [],
                           "name" : "plotPriorAndPosterior",
                           "optionMustBe" : {
                              "plotPriorAndPosterior" : true,
                              "plotPriorAndPosteriorAdditionalInfo" : true
                           },
                           "optionMustContain" : {},
                           "position" : 1,
                           "status" : "complete",
                           "title" : "Prior and Posterior",
                           "type" : "plot",
                           "width" : 530
                        },
                        "plotRobustness" : {
                           "aspectRatio" : 0.0,
                           "citations" : [],
                           "environmentName" : "plot_27",
                           "error" : false,
                           "errorMessage" : "",
                           "filePathPng" : "resources/1/_12.png",
                           "height" : 400,
                           "messages" : [],
                           "name" : "plotRobustness",
                           "optionMustBe" : {
                              "bayesFactorType" : "BF01",
                              "plotBayesFactorRobustness" : true,
                              "plotBayesFactorRobustnessAdditionalInfo" : true
                           },
                           "optionMustContain" : {},
                           "position" : 2,
                           "status" : "complete",
                           "title" : "Bayes Factor Robustness Check",
                           "type" : "plot",
                           "width" : 530
                        },
                        "plotSequential" : {
                           "aspectRatio" : 0.0,
                           "citations" : [],
                           "environmentName" : "plot_28",
                           "error" : false,
                           "errorMessage" : "",
                           "filePathPng" : "resources/1/_14.png",
                           "height" : 400,
                           "messages" : [],
                           "name" : "plotSequential",
                           "optionMustBe" : {
                              "bayesFactorType" : "BF01",
                              "plotSequentialAnalysis" : true,
                              "plotSequentialAnalysisRobustness" : true
                           },
                           "optionMustContain" : {},
                           "position" : 3,
                           "status" : "complete",
                           "title" : "Sequential Analysis",
                           "type" : "plot",
                           "width" : 530
                        }
                     },
                     "data_order" : {
                        "plotPriorAndPosterior" : 0,
                        "plotRobustness" : 1,
                        "plotSequential" : 2
                     },
                     "error" : false,
                     "errorMessage" : "",
                     "messages" : [],
                     "name" : "Random Interval Blink Magnitude - Fixed Interval Blink Magnitude",
                     "optionMustBe" : {},
                     "optionMustContain" : {
                        "pairs" : [
                           [ "Random Interval Blink Magnitude", "Fixed Interval Blink Magnitude" ]
                        ]
                     },
                     "order_increment" : 3,
                     "position" : 9999,
                     "title" : "Random Interval Blink Magnitude - Fixed Interval Blink Magnitude",
                     "type" : "container"
                  },
                  "T1 incorrect, fixed - T1 incorrect, random" : {
                     "citations" : [],
                     "data" : {
                        "plotPriorAndPosterior" : {
                           "aspectRatio" : 0.0,
                           "citations" : [],
                           "environmentName" : "plot_29",
                           "error" : false,
                           "errorMessage" : "",
                           "filePathPng" : "resources/1/_11.png",
                           "height" : 400,
                           "messages" : [],
                           "name" : "plotPriorAndPosterior",
                           "optionMustBe" : {
                              "plotPriorAndPosterior" : true,
                              "plotPriorAndPosteriorAdditionalInfo" : true
                           },
                           "optionMustContain" : {},
                           "position" : 1,
                           "status" : "complete",
                           "title" : "Prior and Posterior",
                           "type" : "plot",
                           "width" : 530
                        },
                        "plotRobustness" : {
                           "aspectRatio" : 0.0,
                           "citations" : [],
                           "environmentName" : "plot_30",
                           "error" : false,
                           "errorMessage" : "",
                           "filePathPng" : "resources/1/_13.png",
                           "height" : 400,
                           "messages" : [],
                           "name" : "plotRobustness",
                           "optionMustBe" : {
                              "bayesFactorType" : "BF01",
                              "plotBayesFactorRobustness" : true,
                              "plotBayesFactorRobustnessAdditionalInfo" : true
                           },
                           "optionMustContain" : {},
                           "position" : 2,
                           "status" : "complete",
                           "title" : "Bayes Factor Robustness Check",
                           "type" : "plot",
                           "width" : 530
                        },
                        "plotSequential" : {
                           "aspectRatio" : 0.0,
                           "citations" : [],
                           "environmentName" : "plot_31",
                           "error" : false,
                           "errorMessage" : "",
                           "filePathPng" : "resources/1/_15.png",
                           "height" : 400,
                           "messages" : [],
                           "name" : "plotSequential",
                           "optionMustBe" : {
                              "bayesFactorType" : "BF01",
                              "plotSequentialAnalysis" : true,
                              "plotSequentialAnalysisRobustness" : true
                           },
                           "optionMustContain" : {},
                           "position" : 3,
                           "status" : "complete",
                           "title" : "Sequential Analysis",
                           "type" : "plot",
                           "width" : 530
                        }
                     },
                     "data_order" : {
                        "plotPriorAndPosterior" : 0,
                        "plotRobustness" : 1,
                        "plotSequential" : 2
                     },
                     "error" : false,
                     "errorMessage" : "",
                     "messages" : [],
                     "name" : "T1 incorrect, fixed - T1 incorrect, random",
                     "optionMustBe" : {},
                     "optionMustContain" : {
                        "pairs" : [
                           [ "T1 incorrect, fixed", "T1 incorrect, random" ]
                        ]
                     },
                     "order_increment" : 3,
                     "position" : 9999,
                     "title" : "T1 incorrect, fixed - T1 incorrect, random",
                     "type" : "container"
                  }
               },
               "data_order" : {
                  "Random Interval Blink Magnitude - Fixed Interval Blink Magnitude" : 0,
                  "T1 incorrect, fixed - T1 incorrect, random" : 1
               },
               "error" : false,
               "errorMessage" : "",
               "messages" : [],
               "name" : "inferentialPlots",
               "optionMustBe" : {
                  "hypothesis" : "groupsNotEqual",
                  "testStatistic" : null
               },
               "optionMustContain" : {},
               "order_increment" : 2,
               "position" : 9999,
               "title" : "Inferential Plots",
               "type" : "container"
            },
            "stateTTestResults" : {
               "citations" : [],
               "environmentName" : "state_7",
               "error" : false,
               "errorMessage" : "",
               "messages" : [],
               "name" : "stateTTestResults",
               "optionMustBe" : {},
               "optionMustContain" : {},
               "position" : 9999,
               "title" : "",
               "type" : "state"
            },
            "ttestTable" : {
               "citations" : [
                  "Morey, R. D., & Rouder, J. N. (2015). BayesFactor (Version 0.9.11-3)[Computer software].",
                  "Rouder, J. N., Speckman, P. L., Sun, D., Morey, R. D., & Iverson, G. (2009). Bayesian t tests for accepting and rejecting the null hypothesis. Psychonomic Bulletin & Review, 16, 225–237."
               ],
               "colCombines" : {
                  "citations" : [],
                  "error" : false,
                  "errorMessage" : "",
                  "fields" : {},
                  "listType" : "bool",
                  "messages" : [],
                  "name" : "",
                  "optionMustBe" : {},
                  "optionMustContain" : {},
                  "position" : 9999,
                  "rows" : [],
                  "title" : "",
                  "type" : "list"
               },
               "colFormats" : {
                  "citations" : [],
                  "error" : false,
                  "errorMessage" : "",
                  "fields" : {
                     "BF" : "sf:4;dp:3",
                     "error" : "sf:4;dp:3"
                  },
                  "listType" : "string",
                  "messages" : [],
                  "name" : "",
                  "optionMustBe" : {},
                  "optionMustContain" : {},
                  "position" : 9999,
                  "rows" : [],
                  "title" : "colFormats",
                  "type" : "list"
               },
               "colNames" : {
                  "citations" : [],
                  "error" : false,
                  "errorMessage" : "",
                  "fields" : {},
                  "listType" : "string",
                  "messages" : [],
                  "name" : "",
                  "optionMustBe" : {},
                  "optionMustContain" : {},
                  "position" : 9999,
                  "rows" : [ "variable1", "separator", "variable2", "BF", "error" ],
                  "title" : "colNames",
                  "type" : "list"
               },
               "colOvertitles" : {
                  "citations" : [],
                  "error" : false,
                  "errorMessage" : "",
                  "fields" : {},
                  "listType" : "string",
                  "messages" : [],
                  "name" : "",
                  "optionMustBe" : {},
                  "optionMustContain" : {},
                  "position" : 9999,
                  "rows" : [],
                  "title" : "colOvertitles",
                  "type" : "list"
               },
               "colRowCombinations" : [],
               "colTitles" : {
                  "citations" : [],
                  "error" : false,
                  "errorMessage" : "",
                  "fields" : {
                     "BF" : "BF₀₁",
                     "error" : "error %",
                     "separator" : "",
                     "variable1" : "",
                     "variable2" : ""
                  },
                  "listType" : "string",
                  "messages" : [],
                  "name" : "",
                  "optionMustBe" : {},
                  "optionMustContain" : {},
                  "position" : 9999,
                  "rows" : [],
                  "title" : "colTitles",
                  "type" : "list"
               },
               "colTypes" : {
                  "citations" : [],
                  "error" : false,
                  "errorMessage" : "",
                  "fields" : {
                     "BF" : "number",
                     "error" : "number",
                     "separator" : "string",
                     "variable1" : "string",
                     "variable2" : "string"
                  },
                  "listType" : "string",
                  "messages" : [],
                  "name" : "",
                  "optionMustBe" : {},
                  "optionMustContain" : {},
                  "position" : 9999,
                  "rows" : [],
                  "title" : "colTypes",
                  "type" : "list"
               },
               "data" : [
                  [ "Random Interval Blink Magnitude", "T1 incorrect, fixed" ],
                  [ "-", "-" ],
                  [ "Fixed Interval Blink Magnitude", "T1 incorrect, random" ],
                  [ 4.612395109048727, 4.251786571091309 ],
                  [ 0.007354573576350129, 0.004001819328362984 ]
               ],
               "error" : false,
               "errorMessage" : "",
               "expectedColumnCount" : 0,
               "expectedRowCount" : 0,
               "footnotes" : [],
               "messages" : [],
               "name" : "ttestTable",
               "optionMustBe" : {
                  "bayesFactorType" : "BF01",
                  "pairs" : [
                     [ "Random Interval Blink Magnitude", "Fixed Interval Blink Magnitude" ],
                     [ "T1 incorrect, fixed", "T1 incorrect, random" ]
                  ]
               },
               "optionMustContain" : {},
               "position" : 9999,
               "rowNames" : {
                  "citations" : [],
                  "error" : false,
                  "errorMessage" : "",
                  "fields" : {},
                  "listType" : "string",
                  "messages" : [],
                  "name" : "",
                  "optionMustBe" : {},
                  "optionMustContain" : {},
                  "position" : 9999,
                  "rows" : [
                     "Random Interval Blink Magnitude - Fixed Interval Blink Magnitude",
                     "T1 incorrect, fixed - T1 incorrect, random"
                  ],
                  "title" : "rowNames",
                  "type" : "list"
               },
               "rowTitles" : {
                  "citations" : [],
                  "error" : false,
                  "errorMessage" : "",
                  "fields" : {},
                  "listType" : "string",
                  "messages" : [],
                  "name" : "",
                  "optionMustBe" : {},
                  "optionMustContain" : {},
                  "position" : 9999,
                  "rows" : [],
                  "title" : "rowTitles",
                  "type" : "list"
               },
               "showSpecifiedColumnsOnly" : false,
               "specifiedColumns" : [ "BF", "error", "separator", "variable1", "variable2" ],
               "status" : "complete",
               "title" : "Bayesian Paired Samples T-Test",
               "transposeTable" : false,
               "transposeWithOvertitle" : false,
               "type" : "table"
            }
         },
         "data_order" : {
            "inferentialPlots" : 2,
            "stateTTestResults" : 1,
            "ttestTable" : 0
         },
         "error" : false,
         "errorMessage" : "",
         "messages" : [],
         "name" : "ttestContainer",
         "optionMustBe" : {
            "effectSizeStandardized" : "default",
            "groupingVariable" : null,
            "hypothesis" : "groupsNotEqual",
            "informativeCauchyLocation" : 0.0,
            "informativeCauchyScale" : 0.7070,
            "informativeNormalMean" : 0.0,
            "informativeNormalStd" : 0.7070,
            "informativeStandardizedEffectSize" : "cauchy",
            "informativeTDf" : 1.0,
            "informativeTLocation" : 0.0,
            "informativeTScale" : 0.7070,
            "missingValues" : "excludeListwise",
            "priorWidth" : 0.7070,
            "testStatistic" : null,
            "testValue" : null,
            "wilcoxonSamplesNumber" : null
         },
         "optionMustContain" : {},
         "order_increment" : 3,
         "position" : 1,
         "title" : "",
         "type" : "container"
      }
   },
   "data_order" : {
      "descriptivesContainer" : 2,
      "stateVariables" : 0,
      "ttestContainer" : 1
   },
   "error" : false,
   "errorMessage" : "",
   "messages" : [],
   "name" : "",
   "optionMustBe" : {},
   "optionMustContain" : {},
   "options" : {
      "bayesFactorType" : "BF01",
      "defaultStandardizedEffectSize" : "cauchy",
      "descriptives" : true,
      "descriptivesPlots" : true,
      "descriptivesPlotsCredibleInterval" : 0.950,
      "dienesEffectSize" : "uniform",
      "effectSize" : "standardized",
      "effectSizeStandardized" : "default",
      "halfNormalDienesStd" : 0.7070,
      "hypothesis" : "groupsNotEqual",
      "informativeCauchyLocation" : 0.0,
      "informativeCauchyScale" : 0.7070,
      "informativeNormalMean" : 0.0,
      "informativeNormalStd" : 0.7070,
      "informativeStandardizedEffectSize" : "cauchy",
      "informativeTDf" : 1.0,
      "informativeTLocation" : 0.0,
      "informativeTScale" : 0.7070,
      "missingValues" : "excludeListwise",
      "normalDienesMean" : 0.7070,
      "normalDienesStd" : 0.7070,
      "pairs" : [
         [ "Random Interval Blink Magnitude", "Fixed Interval Blink Magnitude" ],
         [ "T1 incorrect, fixed", "T1 incorrect, random" ]
      ],
      "plotBayesFactorRobustness" : true,
      "plotBayesFactorRobustnessAdditionalInfo" : true,
      "plotHeight" : 340,
      "plotPriorAndPosterior" : true,
      "plotPriorAndPosteriorAdditionalInfo" : true,
      "plotSequentialAnalysis" : true,
      "plotSequentialAnalysisRobustness" : true,
      "plotWidth" : 420,
      "priorWidth" : 0.7070,
      "uniformDienesLowerBound" : 0.7070,
      "uniformDienesUpperBound" : 0.7070
   },
   "order_increment" : 3,
   "position" : 9999,
   "relativePathKeep" : "resources/1/state",
   "title" : "Bayesian Paired Samples T-Test",
   "type" : "results"
}
