# Supplementary material for: Temporal predictability does not impact attentional blink performance: effects of fixed vs. random inter-trial intervals
Source: PeerJ. 2020 Mar 5;8:e8677. doi: 10.7717/peerj.8677 (PMC7060903; doi:10.7717/peerj.8677)
Supplement: Supplemental Information 4 — This folder contains the MATLAB code necessary to replicate the experiment and analyse the raw data from the paper. [file peerj-08-8677-s004.zip]

Archive with 16 entries (13 files):
- MATLAB code/
- MATLAB code/.DS_Store
- __MACOSX/
- __MACOSX/MATLAB code/
- __MACOSX/MATLAB code/._.DS_Store
- MATLAB code/screenSetUp2.m
- __MACOSX/MATLAB code/._screenSetUp2.m
- MATLAB code/Run_AB_RandFixed.m
- __MACOSX/MATLAB code/._Run_AB_RandFixed.m
- MATLAB code/GUIStructure.m
- __MACOSX/MATLAB code/._GUIStructure.m
- MATLAB code/AnalyseAB_RandFixed.m
- __MACOSX/MATLAB code/._AnalyseAB_RandFixed.m
- MATLAB code/AnalyseAB_All_RandFixed.m
- __MACOSX/MATLAB code/._AnalyseAB_All_RandFixed.m
- __MACOSX/._MATLAB code
