# Supplementary material for: Temporal predictability does not impact attentional blink performance: effects of fixed vs. random inter-trial intervals
Source: PeerJ. 2020 Mar 5;8:e8677. doi: 10.7717/peerj.8677 (PMC7060903; doi:10.7717/peerj.8677)
Supplement: Supplemental Information 4 — This folder contains the MATLAB code necessary to replicate the experiment and analyse the raw data from the paper. [file peerj-08-8677-s004.zip › MATLAB code/screenSetUp2.m]

function [ w, scrRect, cntrX, cntrY ] = screenSetUp2(scrNum, scrCol)

% scrNum = max(Screen('Screens'));
%scrCol = .5;
Screen ('Preference', 'SkipSyncTests', 0)
Screen ('Preference', 'VisualDebugLevel', 1)

% Configure PsychToolbox imaging pipeline to use 32-bit floating point numbers.
% Our pipeline will also implement an inverse gamma mapping to correct for display gamma.

%  Screen('Resolution',scrNum,  [], [], [], 24);
% oldVerbosity = Screen('Preference', 'Verbosity', 1);   % Don't log the GL stuff
%  [w, scrRect] = PsychImaging('OpenWindow', scrNum, scrCol); 
%  Screen('Preference', 'Verbosity', oldVerbosity);
% 
% % Specify the window's inverse gamma value to be applied in the imaging pipeline
% gamma = 2.2;
% PsychColorCorrection('SetEncodingGamma', w, 1/gamma);
% 
% % Ensure that the graphics board's gamma table does not transform our pixels
% Screen('LoadNormalizedGammaTable', w, linspace(0, 1, 256)' * [1, 1, 1]);

% 

PsychImaging('PrepareConfiguration');
PsychImaging('AddTask', 'General', 'FloatingPoint32Bit');
PsychImaging('AddTask', 'General', 'NormalizedHighresColorRange') % Make colours be from 0 to 1
PsychImaging('AddTask', 'General', 'UseDataPixx');
PsychImaging('AddTask', 'General',  'EnableDataPixxM16Output'); % Remap Datapixx M16 mode to equivalent Mono++ mode: - enable this if you need

[w, scrRect] = PsychImaging('OpenWindow', scrNum, scrCol); 
%lots of grey levels 
 %PsychImaging('AddTask', 'FinalFormatting', 'DisplayColorCorrection', 'SimpleGamma'); %%Use "SimpleGamma" if using gamma below
% might want to include colour correction here but need to meaeensure gamma
% first.

% gamma = 0.3814;
% minL = 0;
% maxL =1;
% gain = 0.805; %% Need to find this for monitor I'm using
% bias = 0;
% PsychColorCorrection('SetEncodingGamma', w, gamma ); %% here insert the inverse gamma for correction
% PsychColorCorrection('SetExtendedGammaParameters', w, minL, maxL, gain, bias); 

% RECTS

cntrPixRect = floor(CenterRect([0 0 1 1],scrRect));
cntrX = cntrPixRect(1);
cntrY = cntrPixRect(2);
% 
% 
%  load('MitsDP_2070_cal2.mat')
% mycal.choice = 1; %lets select the gamma fit
% gTmp = repmat(mycal.gammaTable{mycal.choice},1,3);
% Screen('LoadNormalizedGammaTable', scrNum, gTmp); % See if this method works better
