# Supplementary material for: Temporal predictability does not impact attentional blink performance: effects of fixed vs. random inter-trial intervals
Source: PeerJ. 2020 Mar 5;8:e8677. doi: 10.7717/peerj.8677 (PMC7060903; doi:10.7717/peerj.8677)
Supplement: Supplemental Information 4 — This folder contains the MATLAB code necessary to replicate the experiment and analyse the raw data from the paper. [file peerj-08-8677-s004.zip › MATLAB code/Run_AB_RandFixed.m]

% Screen setup

v = bitor(2^16, Screen('Preference','ConserveVRAM'));
Screen('Preference','ConserveVRAM', v);

s = RandStream.create('mt19937ar','seed',sum(100*clock));
RandStream.setGlobalStream(s);
Screen('Preference','SkipSyncTests',2); % Get rid of annoying warning messages

FlushEvents('KeyDown')

%% Parameters

p.SubjectsInitials = 'Test';
p.t1Col = 1; % T1 colour; 1 = white, 0 = black
p.t2Col = 1; % T2 colour; 1 = white, 0 = black
p.distCol = 1; % distractor colour
p.nTrials = 30; % number of trials for each lag
p.lags = [3, 8];
p.randITI = 0; % Randomise the ITI - 0 for don't randomise, 1 for randomise!!
p.RandSecs = 3; % how many seconds for the upper limit of random interval?
p.session = []; % session number
p = GUIStructure(p); % makes multi-field dialog box

ListenChar(2); % Turn off keyboard
HideCursor;

p.date = datestr(now);
p.date = p.date(1:end-3);
p.date(end-[2 5]) = '-';

p.Con = 1; % contrast
p.nStimPerTrial = 20; % number of characters in the stream

timeLimit = 3.5; % maximum response time (sec)

rootDir = uigetdir('', 'Please select the overall directory where you will run the experiment ');  % Put the root directory where you will be running the experiment here.
%% Data management
try
    dataFolder = [ rootDir, '/DATA_AB_RandFixed/' p.SubjectsInitials, '/']; % name of folder where data for this experiment goes
    if ~exist (dataFolder, 'dir') % if the subject doesn't have a control directory yet,
        mkdir(dataFolder) % make one.
    end
    
    resultsFile =  ([p.SubjectsInitials '_AB_RandFixed_Session_' num2str(p.session) 'RandSecs_' num2str(p.RandSecs) '.mat' ]); % name for this results file
    
    if exist ([dataFolder, resultsFile], 'file') % if results file already exists
        resultsFile =  ([p.SubjectsInitials '_AB_RandFixed_Session_' num2str(p.session) '_' num2str(p.date) ]); % append date to avoid overwriting
    end
    
    
    
    %% Set up Cedrus button box:
    port = '/dev/cu.usbserial-0000103D'; % You will need to set this section up yourself by working out the serial number of the response box you are using.
    handle = CedrusResponseBox('Open', port );
    CedrusResponseBox('FlushEvents', handle);
    
    
    %% Screen setup/s
    scrCol = .5;
    scrNum = max(Screen('Screens')); % pick the biggest screen number to display stimuli
    
    % Set up screen.
    [ w, scrRect,  cntrX, cntrY ] = screenSetUp2(scrNum, scrCol); % calls a function to set up screen
    
    
    ifi=Screen('GetFlipInterval', w); % Query duration of monitor refresh interval:
    waitframes = 12; % 12 frames = 100 ms at 120 Hz
    waitduration = (waitframes-.5) * ifi; % should be 100 ms - but make it a fraction less to minimise skipping
    scrRate = round(1/ifi); % get refresh rate
    Priority(MaxPriority(w)); % give priority to stimulus presentation (hopefully minimises timing issues)
    
    
    %% Distractor & target stimuli
    
    DistractorSet = (['A', 'B', 'C', 'D', 'E' ,'F', 'G', 'H', 'J', 'K', 'M', 'N', 'P', 'R', 'S', 'T', 'U', 'V', 'W', 'X', 'Y', 'Z']);
    TargetSet = (['2', '3', '4', '5', '6', '7', '8', '9']);
    
    %% Display instructions
    
    Screen('TextFont',w, 'Helvetica');
    Screen('TextSize',w, 34);
    Screen('TextStyle', w, 0);
    DrawFormattedText (w, 'You will see a rapid stream of characters in the centre of the screen.', 'center', cntrY-120, [0, 0,  0, 1]);
    DrawFormattedText ( w, 'Ignore the letters. Your task is to identify the two NUMBERS that were presented, in ORDER, using the button box.', 'center', cntrY-60, [0, 0,  0, 1]);
    DrawFormattedText (w, 'If you can''t tell what the numbers are, please guess.', 'center', cntrY, [0, 0,  0, 1]);
    %DrawFormattedText (w, 'If you do not see the second number, press either of the lower blank keys.', 'center', cntrY+60, [0, 0,  0, 1]);
    DrawFormattedText (w, 'Please respond as quickly as you can (within 3 s), or responses may not be recorded!', 'center', cntrY+60, [0, 0,  0, 1]);
    
    DrawFormattedText (w, 'Press any button to continue....  ', 'center', cntrY+120, [0, 0,  0, 1]);
    [vbl, StimulusOnsetTime, FlipTimestamp, Missed] = Screen('Flip', w); % Flip 'waitframes' monitor refresh intervals after last redraw.
    
    Screen('TextFont',w, 'Helvetica');
    Screen('TextSize',w, 48);
    Screen('TextStyle', w, 0);  % Font & size for display letters.
    
    
    evt = CedrusResponseBox('WaitButtonPress', handle); % Wait for button press
    CedrusResponseBox('FlushEvents', handle); % flush the event again
    
    Screen('FillRect', w, scrCol, scrRect); % blank
    Screen('DrawText', w, '+', cntrX, cntrY, p.t2Col);
    
    [vbl, StimulusOnsetTime, FlipTimestamp, Missed] = Screen('Flip', w); % Flip 'waitframes' monitor refresh intervals after last redraw.
    
    %% make matrix with different lags
    lag1 = ones(1,p.nTrials); % make a matrix of ones that is ntrials long
    
    for x = 1:length(p.lags)
        lagMatrix{x} = lag1*p.lags(x);
    end
    tempconds = cell2mat(lagMatrix);
    %     blanktrials = ones(1,p.nTrials*w); % give the blank trials a number 1
    %     tempconds = ([tempconds blanktrials]);
    
    randomIndex = randperm(length(tempconds));
    condshuff = tempconds(randomIndex); % this makes sure you get an even amount of each con
    
    trialquarter=round(length(condshuff)/2); %to set the breaks
    breaks = [trialquarter ];
    
    WaitSecs(1.5);
    
    %% Experiment loop
    for trial = 1:length(condshuff)
        
        if ismember(trial, breaks) % insert breaks
            DrawFormattedText(w, 'This is a scheduled break.', 'center', cntrY-60, 0);
            DrawFormattedText(w, 'Please rest for a short while.', 'center', cntrY, 0);
            DrawFormattedText(w, 'Press any button to continue.', 'center', cntrY+60, 0);
            Screen('Flip',w);
            evt = CedrusResponseBox('WaitButtonPress', handle); % Wait for button press -
            CedrusResponseBox('FlushEvents', handle); % flush the event again
            Screen('FillRect', w, scrCol, scrRect); % blank
            Screen('DrawText', w, '+', cntrX, cntrY, p.t2Col);
            [vbl, StimulusOnsetTime, FlipTimestamp, Missed] = Screen('Flip', w); % Flip 'waitframes' monitor refresh intervals after last redraw.
            WaitSecs(.5);
        end
        
        T1Location = 6; % T1 is always in the 6th position (jitter this.... maybe?)
        currentJitter = jitter(randi(length(jitter)));
        lag = condshuff(trial);
        
        T2Location = T1Location+lag; % lags 1-10
        
        Screen('FillRect', w, scrCol, scrRect); % clear screen
        Screen('DrawText', w, '+', cntrX, cntrY, p.t2Col); % Fixation cross
        [vbl, StimulusOnsetTime, FlipTimestamp, Missed] = Screen('Flip', w); % Flip 'waitframes' monitor refresh intervals after last redraw.
        
        %% Set up T1 and T2 numbers and distractors
        
        T1index = round(rand*7)+1;
        T1Num = TargetSet(T1index);
        tempindex= (TargetSet)~= T1Num;  % Forces numbers to be always different.
        T2TargetSet = TargetSet(tempindex);
        T2index = round(rand*6)+1;
        T2Num = T2TargetSet(T2index);
        stimJitter = round((rand-.5)*4); % introduce a bit of jiiter in when T1 appears - at the moment this is +/- 2
        T1Location = T1Location+stimJitter;
        T2Location = T2Location+stimJitter;
        
        DistIndices = randperm(length(DistractorSet)); % create indices for distractor letters (to prevent repetition)
        
        %% Trial loop
        
        [vbl, StimulusOnsetTime, FlipTimestamp, Missed] = Screen('Flip', w); % Need flip here to get the initial value for vbl
        
        for stim = 1:p.nStimPerTrial+stimJitter
            
            DistractorLetter = DistractorSet(DistIndices(stim));
            
            if stim == T1Location
                Screen('DrawText', w, T1Num, cntrX, cntrY, p.t1Col);
                [vbl, StimulusOnsetTime, FlipTimestamp, Missed] = Screen('Flip', w, vbl + waitduration); % Flip 'waitframes' monitor refresh intervals after last redraw.
                
            elseif stim == T2Location
                
                Screen('DrawText', w, T2Num, cntrX, cntrY,  p.t2Col);
                
            else
                
                Screen('DrawText', w, DistractorLetter, cntrX, cntrY, p.distCol);
                [vbl, StimulusOnsetTime, FlipTimestamp, Missed]  = Screen('Flip', w, vbl + waitduration); % Flip 'waitframes' monitor refresh intervals after last redraw.
                
            end
            
        end
        Screen('FillRect', w, scrCol, scrRect); % blank
        Screen('DrawText', w, '+', cntrX, cntrY, p.t2Col);
        [vbl, StimulusOnsetTime, FlipTimestamp, Missed] = Screen('Flip', w); % Flip 'waitframes' monitor refresh intervals after last redraw.
        
        
        ITIStart = GetSecs;
        numResponses = 0;
        keyPress = {'NA','NA'};
        resptime = {NaN NaN};
        response = 'NA';  % in case of no response
        reactiontime = NaN;
        while (GetSecs - ITIStart) <(timeLimit) % only wait for response till time limit
            while 1
                %            evt = CedrusResponseBox('WaitButtonPress', h);
                evt = CedrusResponseBox('GetButtons', handle);
                if (GetSecs - ITIStart) >=(timeLimit) % if time limit is reached, break;
                    CedrusResponseBox('FlushEvents', handle);
                    break;
                end
                if ~isempty(evt) && evt.action == 1 % only accept button presses, not releases!
                    response = (evt.button);
                    reactiontime = GetSecs - ITIStart; %
                    buttons = 1;
                    while any(buttons(1,:))
                        buttons = CedrusResponseBox('FlushEvents', handle); % wait till S releases button....
                    end
                    
                    if response ==8 % correct number mappings for button box - I know, it's weird.
                        response = '2';
                    elseif response ==4
                        response = '3';
                    elseif response ==5
                        response = '4';
                    elseif response ==2
                        response = '5';
                    elseif response ==3
                        response = '6';
                    elseif response ==6
                        response = '7';
                    elseif response ==7
                        response = '8';
                    elseif response ==1
                        response = '9';
                    end
                    numResponses=numResponses + 1;
                    keyPress{numResponses} = response;
                    resptime{numResponses} = reactiontime;
                    Screen('DrawText', w, '+', cntrX, cntrY, p.t2Col);
                    vbl = Screen('Flip', w); % Flip 'waitframes' monitor refresh intervals after last redraw.
                    break;
                end
            end
            buttons = 1;
            while any(buttons(1,:))
                buttons = CedrusResponseBox('FlushEvents', handle);
            end% need to flush events in case button isn't pressed or something else goes funny
            if numResponses ==2;
                CedrusResponseBox('FlushEvents', handle);
                break
            end
        end
        
        correct(1) = strcmp(char(keyPress{1}), T1Num); % Still need to set triggers for all of these.
        
        correct(2) = strcmp(char(keyPress{2}), T2Num);
        if strcmp(char(keyPress{1}), T2Num) && strcmp(char(keyPress{2}), T1Num) % person got both items correct but in reverse order
            reversal =1;
        else
            reversal = 0;
        end
        
        Results.Trial{trial} = trial; % Yeah, I know...
        Results.Keypress{trial} = keyPress;
        Results.RT{trial} = resptime;
        Results.Lag{trial} = lag;
        Results.Correct{trial} = correct;
        Results.Numbers{trial} = {T1Num, T2Num};
        % Get responses
        buttons = 1;
        while any(buttons(1,:))
            buttons = CedrusResponseBox('FlushEvents', handle);
        end
        WaitSecs (.1); % leave a space to record response type
        
        
        
        buttons = 1;
        while any(buttons(1,:))
            buttons = CedrusResponseBox('FlushEvents', handle);
        end
        Screen('DrawText', w, '+', cntrX, cntrY, p.t2Col);
        vbl = Screen('Flip', w); % Flip 'waitframes' monitor refresh intervals after last redraw.
        
        %%% Variable or fixed ITI
        
        ITI = rand*p.RandSecs; WaitSecs(ITI); Results.ITI{trial} = ITI; 
        
        if p.randITI
           ITI = rand*p.RandSecs; 
           WaitSecs(ITI); 
           else
            ITI = p.RandSecs/2);
            WaitSecs(ITI); 
        end
        Results.ITI{trial} = ITI; % Save the actual ITI for future analyses 
   
        
    end
    Screen ('CloseAll');
    ShowCursor;
    ListenChar(0); % Turn off keyboard
    ShowCursor;
    
    
    %% Save data
    
    save ([dataFolder resultsFile], 'Results', 'p')
    
    
    
catch whatiserror
    Screen ('Closeall');
    clear DistIndex
    ShowCursor;
    ListenChar(0); % Turn off keyboard
    Priority(0);
    whatiserror.message
    whatiserror.stack
end
