# Supplementary material for: Temporal predictability does not impact attentional blink performance: effects of fixed vs. random inter-trial intervals
Source: PeerJ. 2020 Mar 5;8:e8677. doi: 10.7717/peerj.8677 (PMC7060903; doi:10.7717/peerj.8677)
Supplement: Supplemental Information 4 — This folder contains the MATLAB code necessary to replicate the experiment and analyse the raw data from the paper. [file peerj-08-8677-s004.zip › MATLAB code/GUIStructure.m]

% out = StructGUI(in, prompts, title, lineNo, def)
function out = GUIStructure(inStruct, varargin)

% NOTE: Since only the input structure (usually) is passed to this function, 
% 'varargin' will  usally be empty, regardless of the number of fields in the
% inStruct. The only reason to send additional arguments to this function would
% be to override the default values for 'prompt', 'title', 'lineNo', and 'defs',
% (which are defined below).

	% number of fields and number of variable arguments
	nFields = length(struct2cell(inStruct));
	nArg = length(varargin); % usually zero.

	% set defaults
	prompt = fieldnames(inStruct); % field names to be shown in GUI prompt.
	title = 'Parameters'; % Title for GUI window.
	lineNo = 2; % number of lines in each field of the GUI window.
	defs = struct2cell(inStruct); % values to be shown in each field of the GUI window.

	% identify non-numeric fields
	isCharField = zeros(nFields, 1);
	for i=1:nFields
		isCharField(i) = ischar(defs{i});
	end

	% temporarily convert numeric data to string data to be pasted in fields of GUI window.
	for i=1:nFields
		if ~isCharField(i)
			defs{i} = num2str(defs{i});
		end
	end
	
	% overide defaults (usually, 'nArg' will be zero)
	if nArg > 0
		prompt = varargin{1};
		if nArg > 1
			title = varargin{2};
			if nArg > 2
				lineNo = varargin{3};
				if nArg > 3
					defs = varargin{4};
					if nArg > 4
						error('Too many input parameters');
					end
				end
			end
		end
	end

	% create input dialog box to get user input 
	% (prompt is a cell array containing strings - the field names)
	% (defs are the numerical values for each field, in string format)
	out = inputdlg(prompt, title, lineNo, defs);
options.Resize='on';
options.WindowStyle='normal';
options.Interpreter='none';
	% convert parameter values from string fields back to numeric format
	for i=1:nFields
		if ~isCharField(i)
			out{i} = str2num(out{i});
		end
	end
	
	% convert cell array back to structure before returning
	out = cell2struct(out, fieldnames(inStruct));
