# Supplementary material for: Temporal predictability does not impact attentional blink performance: effects of fixed vs. random inter-trial intervals
Source: PeerJ. 2020 Mar 5;8:e8677. doi: 10.7717/peerj.8677 (PMC7060903; doi:10.7717/peerj.8677)
Supplement: Supplemental Information 4 — This folder contains the MATLAB code necessary to replicate the experiment and analyse the raw data from the paper. [file peerj-08-8677-s004.zip › MATLAB code/AnalyseAB_RandFixed.m]

% load data here...
function [Analysis, LagTrials, LagTrialsPropCorrect, T1PropCorrect, medianRT, TrialType] = AnalyseAB_RandFixed(dataFolder, resultsFile, lags)
% run = 99;
% SubjectsInitials = 'Test';
% nTrials = 50;
% lags = [1 3  8];

%% Load data 

load([dataFolder, resultsFile], 'Results', 'p') % load data

%% Make matrix for analysing the data 

Analysis = ones(length(Results.Trial), 6);

for i = 1:length(Results.Trial)
    Analysis(i,1) = Results.Trial{i}; % Trial numner 
    Correct = Results.Correct{i}; % Whether correct (gives both numbers) 
    TrialCorrect1 = Correct(1); % Was T1 correct? 
    Analysis(i,2) = TrialCorrect1; % Put this in the structure. 
    TrialCorrect2 = Correct(2); % Was T2 correct? 
    Analysis(i,3) = TrialCorrect2; % Put this in the structure 
    Analysis(i,4) = Results.Lag{i}; % What lag? 
    Keypresses = Results.Keypress{i}; % What keys were pressed? 
    Keypress2 = Keypresses(2); % Only look at second keypress (to detect "NA") 
    Analysis(i,5) =   str2double(cell2mat(Keypress2)); % Record this (to catch "NA" trials)
    RTs = Results.RT{i}; % Reaction times for both T1 and T2 responses 
    RT1 = RTs(1); % Only take first RT 
    Analysis(i,6) =  cell2mat(RT1); % Put this in the structure. 
end

Trial1CorrectIndices = Analysis(:,2)==1; % Index the trials where T1 was correct

Trial1Correct = Analysis(Trial1CorrectIndices,:); % Filter out the trials where T1 was incorrect

 T1PropCorrect= sum(Trial1CorrectIndices)/length(Trial1CorrectIndices); % Calculate proportion correct

%% Uncomment this section to remove trials where there was no response to T2 - otherwise they are coded as incorrect. 

% Trial2NotMissedIndices = ~isnan(Trial1Correct(:,5)); % Index the
% NaNs discovered in the earlier step 
% Trial1Correct = Trial1Correct(Trial2NotMissedIndices ,:); % Filter out the trials where T2 was missed

%% Calculate proportion correct for the different lags 

LagTrials = cell(1,length(lags));
LagTrialsPropCorrect = ones(1,length(lags));
for lag = 1:length(lags)
    LagIndices = Trial1Correct(:,4)==lags(lag);
    LagTrials{lag} = Trial1Correct(LagIndices,:);
    LagTrialsPropCorrect(lag) = sum(LagTrials{lag}(:,3))/size(LagTrials{lag},1);
end

%% last few outputs for the function. 

if p.randITI
    TrialType = 'Rand'; % If it is anything other than 0; slight hack to get around some user error on this one (some are coded as 3). 
else
    TrialType = 'Fixed';
end

medianRT = median(Trial1Correct(:,6)); % Median reaction time 
