# Supplementary material for: Temporal predictability does not impact attentional blink performance: effects of fixed vs. random inter-trial intervals
Source: PeerJ. 2020 Mar 5;8:e8677. doi: 10.7717/peerj.8677 (PMC7060903; doi:10.7717/peerj.8677)
Supplement: Supplemental Information 4 — This folder contains the MATLAB code necessary to replicate the experiment and analyse the raw data from the paper. [file peerj-08-8677-s004.zip › MATLAB code/AnalyseAB_All_RandFixed.m]

%% Input parameters and data structure

count = 0; 
nSubs = 31; 
nSessions = 2; 
lags = [3 8]; 
rootDir = 'DATA_AB_RandFixed/'; % you may need to include the full path here. 

excelData = zeros(nSubs*nSessions, 7); 

VarNames = {'Subject', 'RandITI','Lag3_PropCorrect', 'Lag8_PropCorrect', 'T1_PropIncorrect', 'MedianRT', 'Session'};

%%
for sub = 1:nSubs
    for session = 1:nSessions
        count = count +1; 
        disp(count)
        if sub <10
            SubjectsInitials = (['P00' num2str(sub)]);
        else
            SubjectsInitials = (['P0' num2str(sub)]);
        end
        dataFolder = [rootDir SubjectsInitials, '/']; % name of folder where data for this experiment goes
        
        resultsFile = [SubjectsInitials '_AB_RandFixed_Session_' num2str(session) 'RandSecs_3.mat'];
 
        [Analysis, LagTrials, LagTrialsPropCorrect, T1PropIncorrect, medianRT, Condition] = AnalyseAB_RandFixed(dataFolder, resultsFile, lags); 
        
        if strcmp(Condition, 'Rand')
            random = 1; 
        else
            random = 0; 
        end
        excelData(count, :) = [sub random LagTrialsPropCorrect T1PropIncorrect medianRT session]; 
        
        save([dataFolder 'AB_RandFixed_Results_S' num2str(sub) '_Session' num2str(session)], 'Analysis',  'LagTrials',  'LagTrialsPropCorrect', 'T1PropIncorrect', 'medianRT', 'TrialType')
        
       clear Analysis
    end
 
end

   overallResults=  array2table(excelData);   overallResults.Properties.VariableNames = VarNames;
   
    writetable(overallResults, [rootDir, 'Overall_Results_RandFixed.csv']); % write back to text file as well!
