# Supplementary material for: Temporal predictability does not impact attentional blink performance: effects of fixed vs. random inter-trial intervals
Source: PeerJ. 2020 Mar 5;8:e8677. doi: 10.7717/peerj.8677 (PMC7060903; doi:10.7717/peerj.8677)
Supplement: Supplemental Information 5 [file peerj-08-8677-s005.omv]

Archive with 16 entries (16 files):
- META-INF/MANIFEST.MF
- index.html
- metadata.json
- xdata.json
- data.bin
- 02 ttestPS/analysis
- 04 anovaRM/analysis
- 02 ttestPS/resources/b38989597a06f3a1.png
- 02 ttestPS/resources/a537f09eeebf18ac.png
- 02 ttestPS/resources/e6531fb68a5ec2b9.png
- 02 ttestPS/resources/4ab04b0d596dd472.png
- 02 ttestPS/resources/2a6b79799bc091e1.png
- 02 ttestPS/resources/ec0564de4d0e85fb.png
- 02 ttestPS/resources/886cb58b20741ecc.png
- 02 ttestPS/resources/ae928d0ee5b68c4c.png
- 04 anovaRM/resources/82a331860c462d80.png
