# Supplementary material for: Temporal predictability does not impact attentional blink performance: effects of fixed vs. random inter-trial intervals
Source: PeerJ. 2020 Mar 5;8:e8677. doi: 10.7717/peerj.8677 (PMC7060903; doi:10.7717/peerj.8677)
Supplement: Supplemental Information 5 [file peerj-08-8677-s005.omv › metadata.json]

{"dataSet": {"removedRows": [], "fields": [{"importName": "Participant", "formula": "", "columnType": "Data", "measureType": "Nominal", "width": 100, "transform": 0, "parentId": 0, "description": "", "edits": [], "dataType": "Text", "name": "Participant", "trimLevels": true, "formulaMessage": "", "type": "integer", "id": 1}, {"importName": "Date", "formula": "", "columnType": "Data", "measureType": "Nominal", "width": 100, "transform": 0, "parentId": 0, "description": "", "edits": [], "dataType": "Text", "name": "Date", "trimLevels": true, "formulaMessage": "", "type": "integer", "id": 2}, {"importName": "Age", "formula": "", "columnType": "Data", "measureType": "Nominal", "width": 100, "transform": 0, "parentId": 0, "description": "", "edits": [], "dataType": "Integer", "name": "Age", "trimLevels": true, "formulaMessage": "", "type": "integer", "id": 3}, {"importName": "Gender", "formula": "", "columnType": "Data", "measureType": "Nominal", "width": 100, "transform": 0, "parentId": 0, "description": "", "edits": [], "dataType": "Text", "name": "Gender", "trimLevels": true, "formulaMessage": "", "type": "integer", "id": 4}, {"importName": "Number of Trials", "formula": "", "columnType": "Data", "measureType": "Nominal", "width": 100, "transform": 0, "parentId": 0, "description": "", "edits": [], "dataType": "Integer", "name": "Number of Trials", "trimLevels": true, "formulaMessage": "", "type": "integer", "id": 5}, {"importName": "Trial Order", "formula": "", "columnType": "Data", "measureType": "Nominal", "width": 100, "transform": 0, "parentId": 0, "description": "", "edits": [], "dataType": "Text", "name": "Trial Order", "trimLevels": true, "formulaMessage": "", "type": "integer", "id": 6}, {"importName": "Random First", "formula": "", "columnType": "Data", "measureType": "Nominal", "width": 100, "transform": 0, "parentId": 0, "description": "", "edits": [], "dataType": "Integer", "name": "Random First", "trimLevels": true, "formulaMessage": "", "type": "integer", "id": 7}, {"importName": "L3 Accuracy Random", "formula": "", "columnType": "Data", "measureType": "Continuous", "width": 100, "transform": 0, "parentId": 0, "description": "", "edits": [], "dataType": "Decimal", "name": "L3 Accuracy Random", "formulaMessage": "", "type": "number", "id": 8}, {"importName": "L8 Accuracy Random", "formula": "", "columnType": "Data", "measureType": "Continuous", "width": 100, "transform": 0, "parentId": 0, "description": "", "edits": [], "dataType": "Decimal", "name": "L8 Accuracy Random", "formulaMessage": "", "type": "number", "id": 9}, {"importName": "Random Interval Blink Magnitude", "formula": "", "columnType": "Data", "measureType": "Continuous", "width": 100, "transform": 0, "parentId": 0, "description": "", "edits": [], "dataType": "Decimal", "name": "Random Interval Blink Magnitude", "formulaMessage": "", "type": "number", "id": 10}, {"importName": "L3 Accuracy Fixed", "formula": "", "columnType": "Data", "measureType": "Continuous", "width": 100, "transform": 0, "parentId": 0, "description": "", "edits": [], "dataType": "Decimal", "name": "L3 Accuracy Fixed", "formulaMessage": "", "type": "number", "id": 11}, {"importName": "L8 Accuracy Fixed", "formula": "", "columnType": "Data", "measureType": "Continuous", "width": 100, "transform": 0, "parentId": 0, "description": "", "edits": [], "dataType": "Decimal", "name": "L8 Accuracy Fixed", "formulaMessage": "", "type": "number", "id": 12}, {"importName": "Fixed Interval Blink Magnitude", "formula": "", "columnType": "Data", "measureType": "Continuous", "width": 100, "transform": 0, "parentId": 0, "description": "", "edits": [], "dataType": "Decimal", "name": "Fixed Interval Blink Magnitude", "formulaMessage": "", "type": "number", "id": 13}, {"importName": "T1 incorrect, fixed new", "formula": "", "columnType": "Data", "measureType": "Continuous", "width": 100, "transform": 0, "parentId": 0, "description": "", "edits": [], "dataType": "Decimal", "name": "T1 incorrect, fixed new", "formulaMessage": "", "type": "number", "id": 14}, {"importName": "T1 Accuracy percent fixed", "formula": "", "columnType": "Data", "measureType": "Continuous", "width": 100, "transform": 0, "parentId": 0, "description": "", "edits": [], "dataType": "Decimal", "name": "T1 Accuracy percent fixed", "formulaMessage": "", "type": "number", "id": 15}, {"importName": "T1 incorrect, random new", "formula": "", "columnType": "Data", "measureType": "Continuous", "width": 100, "transform": 0, "parentId": 0, "description": "", "edits": [], "dataType": "Decimal", "name": "T1 incorrect, random new", "formulaMessage": "", "type": "number", "id": 16}, {"importName": "T1 Accuracy percent random", "formula": "", "columnType": "Data", "measureType": "Continuous", "width": 100, "transform": 0, "parentId": 0, "description": "", "edits": [], "dataType": "Decimal", "name": "T1 Accuracy percent random", "formulaMessage": "", "type": "number", "id": 17}, {"importName": "MedianRT_Fixed", "formula": "", "columnType": "Data", "measureType": "Continuous", "width": 100, "transform": 0, "parentId": 0, "description": "", "edits": [], "dataType": "Decimal", "name": "MedianRT_Fixed", "formulaMessage": "", "type": "number", "id": 18}, {"importName": "MedianRT_Rand", "formula": "", "columnType": "Data", "measureType": "Continuous", "width": 100, "transform": 0, "parentId": 0, "description": "", "edits": [], "dataType": "Decimal", "name": "MedianRT_Rand", "formulaMessage": "", "type": "number", "id": 19}, {"importName": "Comments", "formula": "", "columnType": "Data", "measureType": "Nominal", "width": 100, "transform": 0, "parentId": 0, "description": "", "edits": [], "dataType": "Text", "name": "Comments", "trimLevels": true, "formulaMessage": "", "type": "integer", "id": 20}], "addedRows": [], "columnCount": 20, "transforms": [], "rowCount": 30}}
