# Supplementary material for: Temporal predictability does not impact attentional blink performance: effects of fixed vs. random inter-trial intervals
Source: PeerJ. 2020 Mar 5;8:e8677. doi: 10.7717/peerj.8677 (PMC7060903; doi:10.7717/peerj.8677)
Supplement: Supplemental Information 7 — This analysis in jamovi shows that removing non-responses to T2 from all the analyses produces extremely similar results to those reported in the paper (where non-responses were scored as incorrect). [file peerj-08-8677-s007.omv]

Archive with 13 entries (13 files):
- META-INF/MANIFEST.MF
- index.html
- metadata.json
- xdata.json
- data.bin
- 02 ttestPS/analysis
- 03 anovaRM/analysis
- 02 ttestPS/resources/3d2d642b26d26d4d.png
- 02 ttestPS/resources/a0f591c0914b7271.png
- 02 ttestPS/resources/749df8678e079c7b.png
- 02 ttestPS/resources/38f88e3c0e859629.png
- 02 ttestPS/resources/9eddc75691649ac8.png
- 03 anovaRM/resources/a838c0094424a5ef.png
