# Supplementary material for: Temporal predictability does not impact attentional blink performance: effects of fixed vs. random inter-trial intervals
Source: PeerJ. 2020 Mar 5;8:e8677. doi: 10.7717/peerj.8677 (PMC7060903; doi:10.7717/peerj.8677)
Supplement: Supplemental Information 7 — This analysis in jamovi shows that removing non-responses to T2 from all the analyses produces extremely similar results to those reported in the paper (where non-responses were scored as incorrect). [file peerj-08-8677-s007.omv › metadata.json]

{"dataSet": {"addedRows": [], "rowCount": 30, "columnCount": 15, "transforms": [], "fields": [{"name": "Subject", "formula": "", "trimLevels": true, "type": "integer", "width": 100, "formulaMessage": "", "description": "", "transform": 0, "parentId": 0, "measureType": "Nominal", "edits": [], "dataType": "Integer", "id": 1, "columnType": "Data", "importName": "Subject"}, {"name": "Lag3_PropCorrect_Fixed", "formula": "", "type": "number", "width": 100, "formulaMessage": "", "description": "", "transform": 0, "parentId": 0, "measureType": "Continuous", "edits": [], "dataType": "Decimal", "id": 2, "columnType": "Data", "importName": "Lag3_PropCorrect_Fixed"}, {"name": "Lag8_PropCorrect_Fixed", "formula": "", "type": "number", "width": 100, "formulaMessage": "", "description": "", "transform": 0, "parentId": 0, "measureType": "Continuous", "edits": [], "dataType": "Decimal", "id": 3, "columnType": "Data", "importName": "Lag8_PropCorrect_Fixed"}, {"name": "T1_PropIncorrect_Fixed", "formula": "", "type": "number", "width": 100, "formulaMessage": "", "description": "", "transform": 0, "parentId": 0, "measureType": "Continuous", "edits": [], "dataType": "Decimal", "id": 4, "columnType": "Data", "importName": "T1_PropIncorrect_Fixed"}, {"name": "T1 accuracy fixed", "formula": "1-T1_PropIncorrect_Fixed", "type": "number", "width": 100, "formulaMessage": "", "description": "", "transform": 0, "parentId": 0, "measureType": "Continuous", "edits": [], "dataType": "Decimal", "id": 18, "columnType": "Computed", "importName": ""}, {"name": "MedianRT_Fixed", "formula": "", "type": "number", "width": 100, "formulaMessage": "", "description": "", "transform": 0, "parentId": 0, "measureType": "Continuous", "edits": [], "dataType": "Decimal", "id": 5, "columnType": "Data", "importName": "MedianRT_Fixed"}, {"name": "Lag3_PropCorrect_Rand", "formula": "", "type": "number", "width": 100, "formulaMessage": "", "description": "", "transform": 0, "parentId": 0, "measureType": "Continuous", "edits": [], "dataType": "Decimal", "id": 6, "columnType": "Data", "importName": "Lag3_PropCorrect_Rand"}, {"name": "Lag8_PropCorrect_Rand", "formula": "", "type": "number", "width": 100, "formulaMessage": "", "description": "", "transform": 0, "parentId": 0, "measureType": "Continuous", "edits": [], "dataType": "Decimal", "id": 7, "columnType": "Data", "importName": "Lag8_PropCorrect_Rand"}, {"name": "T1_PropIncorrect_Rand", "formula": "", "type": "number", "width": 100, "formulaMessage": "", "description": "", "transform": 0, "parentId": 0, "measureType": "Continuous", "edits": [], "dataType": "Decimal", "id": 8, "columnType": "Data", "importName": "T1_PropIncorrect_Rand"}, {"name": "T1 Accuracy Random", "formula": "1-T1_PropIncorrect_Rand", "type": "number", "width": 100, "formulaMessage": "", "description": "", "transform": 0, "parentId": 0, "measureType": "Continuous", "edits": [], "dataType": "Decimal", "id": 19, "columnType": "Computed", "importName": ""}, {"name": "MedianRT_Rand", "formula": "", "type": "number", "width": 100, "formulaMessage": "", "description": "", "transform": 0, "parentId": 0, "measureType": "Continuous", "edits": [], "dataType": "Decimal", "id": 9, "columnType": "Data", "importName": "MedianRT_Rand"}, {"name": "RandFirst", "formula": "", "trimLevels": true, "type": "integer", "width": 100, "formulaMessage": "", "description": "", "transform": 0, "parentId": 0, "measureType": "Nominal", "edits": [], "dataType": "Integer", "id": 10, "columnType": "Data", "importName": "RandFirst"}, {"name": "BlinkMagnitude_Fixed", "formula": "", "type": "number", "width": 100, "formulaMessage": "", "description": "", "transform": 0, "parentId": 0, "measureType": "Continuous", "edits": [], "dataType": "Decimal", "id": 11, "columnType": "Data", "importName": "BlinkMagnitude_Fixed"}, {"name": "BlinkMagnitude_Rand", "formula": "", "type": "number", "width": 100, "formulaMessage": "", "description": "", "transform": 0, "parentId": 0, "measureType": "Continuous", "edits": [], "dataType": "Decimal", "id": 12, "columnType": "Data", "importName": "BlinkMagnitude_Rand"}, {"name": "Trial Order", "formula": "", "trimLevels": true, "type": "integer", "width": 100, "formulaMessage": "", "description": "", "transform": 0, "parentId": 0, "measureType": "Nominal", "edits": [{"end": 29, "start": 0}], "dataType": "Text", "id": 13, "columnType": "Data", "importName": ""}], "removedRows": [{"count": 1, "index": 14}]}}
