# Supplementary material for: Temporal predictability does not impact attentional blink performance: effects of fixed vs. random inter-trial intervals
Source: PeerJ. 2020 Mar 5;8:e8677. doi: 10.7717/peerj.8677 (PMC7060903; doi:10.7717/peerj.8677)
Supplement: Supplemental Information 7 — This analysis in jamovi shows that removing non-responses to T2 from all the analyses produces extremely similar results to those reported in the paper (where non-responses were scored as incorrect). [file peerj-08-8677-s007.omv › xdata.json]

{"RandFirst": {"labels": [[0, "0", "0"], [1, "1", "1"]]}, "Trial Order": {"labels": [[0, "Rand, Fixed", "Rand, Fixed"], [1, "Fixed, Rand", "Fixed, Rand"]]}, "Subject": {"labels": [[1, "1", "1"], [2, "2", "2"], [3, "3", "3"], [4, "4", "4"], [5, "5", "5"], [6, "6", "6"], [7, "7", "7"], [8, "8", "8"], [9, "9", "9"], [10, "10", "10"], [11, "11", "11"], [12, "12", "12"], [13, "13", "13"], [14, "14", "14"], [16, "16", "16"], [17, "17", "17"], [18, "18", "18"], [19, "19", "19"], [20, "20", "20"], [21, "21", "21"], [22, "22", "22"], [23, "23", "23"], [24, "24", "24"], [25, "25", "25"], [26, "26", "26"], [27, "27", "27"], [28, "28", "28"], [29, "29", "29"], [30, "30", "30"], [31, "31", "31"]]}}
