# Supplementary material for: Temporal predictability does not impact attentional blink performance: effects of fixed vs. random inter-trial intervals
Source: PeerJ. 2020 Mar 5;8:e8677. doi: 10.7717/peerj.8677 (PMC7060903; doi:10.7717/peerj.8677)
Supplement: Supplemental Information 8 — This file should enable the reader to replicate all the statistical analyses in the paper using any statistical program [file peerj-08-8677-s008.csv]

Archive with 18 entries (18 files):
- META-INF/MANIFEST.MF
- index.html
- metadata.json
- xdata.json
- data.bin
- 06 ttestPS/analysis
- 07 descriptives/analysis
- 08 dataTOSTpaired/analysis
- 06 ttestPS/resources/28ec30ddae50b629.png
- 06 ttestPS/resources/ecddfb9796793fb8.png
- 06 ttestPS/resources/194264ed292a579f.png
- 06 ttestPS/resources/0432d3de5c4c2ad0.png
- 06 ttestPS/resources/d9a2630ca6cebce4.png
- 06 ttestPS/resources/c85fa4c6fd586a1d.png
- 06 ttestPS/resources/d2b60db4811b176d.png
- 06 ttestPS/resources/65987e93f87c6539.png
- 08 dataTOSTpaired/resources/3b191edee052a007.png
- 08 dataTOSTpaired/resources/32e769d796d738ef.png
