# Supplementary material for: Temporal predictability does not impact attentional blink performance: effects of fixed vs. random inter-trial intervals
Source: PeerJ. 2020 Mar 5;8:e8677. doi: 10.7717/peerj.8677 (PMC7060903; doi:10.7717/peerj.8677)
Supplement: Supplemental Information 8 — This file should enable the reader to replicate all the statistical analyses in the paper using any statistical program [file peerj-08-8677-s008.csv › META-INF/MANIFEST.MF]

Manifest-Version: 1.0
Data-Archive-Version: 1.0.2
jamovi-Archive-Version: 8.0
Created-By: jamovi 1.0.5.0
