# Supplementary material for: Temporal predictability does not impact attentional blink performance: effects of fixed vs. random inter-trial intervals
Source: PeerJ. 2020 Mar 5;8:e8677. doi: 10.7717/peerj.8677 (PMC7060903; doi:10.7717/peerj.8677)
Supplement: Supplemental Information 8 — This file should enable the reader to replicate all the statistical analyses in the paper using any statistical program [file peerj-08-8677-s008.csv › metadata.json]

{"dataSet": {"removedRows": [], "fields": [{"formula": "", "edits": [], "transform": 0, "formulaMessage": "", "importName": "Participant", "trimLevels": true, "type": "integer", "parentId": 0, "columnType": "Data", "id": 1, "dataType": "Text", "name": "Participant", "description": "", "measureType": "Nominal"}, {"formula": "", "edits": [], "transform": 0, "formulaMessage": "", "importName": "Date", "trimLevels": true, "type": "integer", "parentId": 0, "columnType": "Data", "id": 2, "dataType": "Text", "name": "Date", "description": "", "measureType": "Nominal"}, {"formula": "", "edits": [], "transform": 0, "formulaMessage": "", "importName": "Age", "type": "integer", "parentId": 0, "columnType": "Data", "id": 4, "dataType": "Integer", "name": "Age", "description": "", "measureType": "Continuous"}, {"formula": "", "edits": [], "transform": 0, "formulaMessage": "", "importName": "Gender", "trimLevels": true, "type": "integer", "parentId": 0, "columnType": "Data", "id": 5, "dataType": "Text", "name": "Gender", "description": "", "measureType": "Nominal"}, {"formula": "", "edits": [], "transform": 0, "formulaMessage": "", "importName": "Number of Trials", "trimLevels": true, "type": "integer", "parentId": 0, "columnType": "Data", "id": 6, "dataType": "Integer", "name": "Number of Trials", "description": "", "measureType": "Nominal"}, {"formula": "", "edits": [], "transform": 0, "formulaMessage": "", "importName": "Trial Order", "trimLevels": true, "type": "integer", "parentId": 0, "columnType": "Data", "id": 7, "dataType": "Text", "name": "Trial Order", "description": "", "measureType": "Nominal"}, {"formula": "", "edits": [], "transform": 0, "formulaMessage": "", "importName": "Random First", "trimLevels": true, "type": "integer", "parentId": 0, "columnType": "Data", "id": 8, "dataType": "Integer", "name": "Random First", "description": "", "measureType": "Nominal"}, {"formula": "", "edits": [], "transform": 0, "formulaMessage": "", "importName": "L3 Accuracy Random", "type": "number", "parentId": 0, "columnType": "Data", "id": 9, "dataType": "Decimal", "name": "L3 Accuracy Random", "description": "", "measureType": "Continuous"}, {"formula": "", "edits": [], "transform": 0, "formulaMessage": "", "importName": "L8 Accuracy Random", "type": "number", "parentId": 0, "columnType": "Data", "id": 10, "dataType": "Decimal", "name": "L8 Accuracy Random", "description": "", "measureType": "Continuous"}, {"formula": "", "edits": [], "transform": 0, "formulaMessage": "", "importName": "Random Interval Blink Magnitude", "type": "number", "parentId": 0, "columnType": "Data", "id": 11, "dataType": "Decimal", "name": "Random Interval Blink Magnitude", "description": "", "measureType": "Continuous"}, {"formula": "", "edits": [], "transform": 0, "formulaMessage": "", "importName": "L3 Accuracy Fixed", "type": "number", "parentId": 0, "columnType": "Data", "id": 12, "dataType": "Decimal", "name": "L3 Accuracy Fixed", "description": "", "measureType": "Continuous"}, {"formula": "", "edits": [], "transform": 0, "formulaMessage": "", "importName": "L8 Accuracy Fixed", "type": "number", "parentId": 0, "columnType": "Data", "id": 13, "dataType": "Decimal", "name": "L8 Accuracy Fixed", "description": "", "measureType": "Continuous"}, {"formula": "", "edits": [], "transform": 0, "formulaMessage": "", "importName": "Fixed Interval Blink Magnitude", "type": "number", "parentId": 0, "columnType": "Data", "id": 14, "dataType": "Decimal", "name": "Fixed Interval Blink Magnitude", "description": "", "measureType": "Continuous"}, {"formula": "", "edits": [], "transform": 0, "formulaMessage": "", "importName": "Comments", "trimLevels": true, "type": "integer", "parentId": 0, "columnType": "Data", "id": 15, "dataType": "Text", "name": "Comments", "description": "", "measureType": "Nominal"}, {"formula": "", "edits": [], "transform": 0, "formulaMessage": "", "importName": "T1 incorrect, fixed", "type": "number", "parentId": 0, "columnType": "Data", "id": 16, "dataType": "Decimal", "name": "T1 incorrect, fixed", "description": "", "measureType": "Continuous"}, {"formula": "(1-`T1 incorrect, fixed`)*100", "edits": [], "transform": 0, "formulaMessage": "", "importName": "", "type": "number", "parentId": 0, "columnType": "Computed", "id": 23, "dataType": "Decimal", "name": "T1 Accuracy percent fixed", "description": "", "measureType": "Continuous"}, {"formula": "", "edits": [], "transform": 0, "formulaMessage": "", "importName": "T1 incorrect, random", "type": "number", "parentId": 0, "columnType": "Data", "id": 17, "dataType": "Decimal", "name": "T1 incorrect, random", "description": "", "measureType": "Continuous"}, {"formula": "(1-`T1 incorrect, random`)*100", "edits": [], "transform": 0, "formulaMessage": "", "importName": "", "type": "number", "parentId": 0, "columnType": "Computed", "id": 24, "dataType": "Decimal", "name": "T1 Accuracy percent random", "description": "", "measureType": "Continuous"}], "rowCount": 30, "columnCount": 18, "transforms": [], "addedRows": []}}
