# Supplementary material for: Temporal predictability does not impact attentional blink performance: effects of fixed vs. random inter-trial intervals
Source: PeerJ. 2020 Mar 5;8:e8677. doi: 10.7717/peerj.8677 (PMC7060903; doi:10.7717/peerj.8677)
Supplement: Supplemental Information 8 — This file should enable the reader to replicate all the statistical analyses in the paper using any statistical program [file peerj-08-8677-s008.csv › xdata.json]

{"Date": {"labels": [[0, "08.05.15", "08.05.15"], [1, "12.05.15", "12.05.15"], [2, "14.05.15", "14.05.15"], [3, "15.05.15", "15.05.15"], [4, "17.04.15", "17.04.15"], [5, "18.05.15", "18.05.15"], [6, "19.05.15", "19.05.15"], [7, "20.05.15", "20.05.15"], [8, "21.05.15", "21.05.15"], [9, "22.05.15", "22.05.15"], [10, "25.05.15", "25.05.15"], [11, "29.04.15", "29.04.15"]]}, "Comments": {"labels": [[0, "Fixed: First one easier.  Was the second one faster?", "Fixed: First one easier.  Was the second one faster?"], [1, "Fixed: Gaps between stimulus were changing", "Fixed: Gaps between stimulus were changing"], [2, "Fixed: Lags felt shorter in second trial.", "Fixed: Lags felt shorter in second trial."], [3, "Fixed: Perceived the lag to be shorter in trial 2.", "Fixed: Perceived the lag to be shorter in trial 2."], [4, "Fixed: Second one was faster.", "Fixed: Second one was faster."], [5, "Fixed: Second task felt easier", "Fixed: Second task felt easier"], [6, "Fixed: Second task felt easier.", "Fixed: Second task felt easier."], [7, "Fixed: Sometimes more than two numbers.", "Fixed: Sometimes more than two numbers."], [8, "Fixed: There were a lot of 7's in the second task.", "Fixed: There were a lot of 7's in the second task."], [9, "No difference.", "No difference."], [10, "Random: Easir, and perceived 3 numbers instead of 2.", "Random: Easir, and perceived 3 numbers instead of 2."], [11, "Random: Felt harder", "Random: Felt harder"], [12, "Random: Gaps between trials felt longer", "Random: Gaps between trials felt longer"], [13, "Random: Interval was randomised on second trial.", "Random: Interval was randomised on second trial."], [14, "Random: Looking at fixation cross more, waiting longer for the letters to come up.", "Random: Looking at fixation cross more, waiting longer for the letters to come up."], [15, "Random: More consevutive numbers in second test.", "Random: More consevutive numbers in second test."], [16, "Random: Screen Resolution Different.", "Random: Screen Resolution Different."], [17, "Random: Second task was shorter.", "Random: Second task was shorter."], [18, "Random: Seemed Shorter", "Random: Seemed Shorter"], [19, "Random: Sometimes more than two numbers.", "Random: Sometimes more than two numbers."], [20, "Random: Were the numbers closer together in the second one?", "Random: Were the numbers closer together in the second one?"]]}, "Number of Trials": {"labels": [[60, "60", "60"]]}, "Gender": {"labels": [[0, "F", "F"], [1, "M", "M"]]}, "Random First": {"labels": [[0, "0", "0"], [1, "1", "1"]]}, "Trial Order": {"labels": [[0, "Fixed, Rand", "Fixed, Rand"], [1, "Rand, Fixed", "Rand, Fixed"]]}, "Participant": {"labels": [[0, "P001", "P001"], [1, "P002", "P002"], [2, "P003", "P003"], [3, "P004", "P004"], [4, "P005", "P005"], [5, "P006", "P006"], [6, "P007", "P007"], [7, "P008", "P008"], [8, "P009", "P009"], [9, "P010", "P010"], [10, "P011", "P011"], [11, "P012", "P012"], [12, "P013", "P013"], [13, "P014", "P014"], [14, "P015", "P015"], [15, "P016", "P016"], [16, "P017", "P017"], [17, "P018", "P018"], [18, "P019", "P019"], [19, "P020", "P020"], [20, "P021", "P021"], [21, "P022", "P022"], [22, "P023", "P023"], [23, "P024", "P024"], [24, "P025", "P025"], [25, "P026", "P026"], [26, "P027", "P027"], [27, "P028", "P028"], [28, "P029", "P029"], [29, "P030", "P030"]]}}
